# Supplementary material for: Single-cell profiling reveals distinct subsets of CD14+ monocytes drive blood immune signatures of active tuberculosis
Source: Front Immunol. 2023 Jan 11;13:1087010. doi: 10.3389/fimmu.2022.1087010 (PMC9874319; doi:10.3389/fimmu.2022.1087010)
Supplement: Supplementary file 2 [file Table_1.xlsx]

## Sheet: Sheet1
Subject ID	Cohort	Age	Gender	Ethnicity	Race	Geographic location
Subject1	IGRA-	49	F	Not Hispanic or Latino	Asian	Sri Lanka
Subject2	IGRA-	29	F	Not Hispanic or Latino	White	South Africa
Subject3	IGRA-	41	F	Not Hispanic or Latino	White	South Africa
Subject4	IGRA-	30	F	Not Hispanic or Latino	More Than One Race	South Africa
Subject5	IGRA-	27	F	Not Hispanic or Latino	More Than One Race	South Africa
Subject6	IGRA-	44	F	Not Hispanic or Latino	More Than One Race	South Africa
Subject7	IGRA-	31	F	Not Hispanic or Latino	More Than One Race	South Africa
Subject8	IGRA-	21	M	Not Hispanic or Latino	More Than One Race	South Africa
Subject9	IGRA-	27	F	Not Hispanic or Latino	More Than One Race	South Africa
Subject10	IGRA-	24	M	Not Hispanic or Latino	Black or African American	South Africa
Subject11	IGRA-	49	M	Not Hispanic or Latino	More Than One Race	South Africa
Subject12	IGRA-	29	M	Not Hispanic or Latino	White	South Africa
Subject13	IGRA-	22	M	Not Hispanic or Latino	White	South Africa
Subject14	IGRA-	60	M	Unknown	White	San Diego
Subject15	IGRA-	41	M	Unknown	White	San Diego
Subject16	IGRA-	44	M	Unknown	White	San Diego
Subject17	IGRA-	39	M	Unknown	White	San Diego
Subject18	IGRA-	28	F	Unknown	Asian	San Diego
Subject19	IGRA-	24	M	Unknown	White	San Diego
Subject20	IGRA-	26	M	Unknown	White	San Diego
Subject21	IGRA-	31	F	Unknown	White	San Diego
Subject22	IGRA-	20	F	Unknown	Asian	San Diego
Subject23	IGRA-	27	F	Unknown	White	San Diego
Subject24	IGRA+	44	F	Not Hispanic or Latino	Asian	Sri Lanka
Subject25	IGRA+	36	M	Not Hispanic or Latino	Asian	Sri Lanka
Subject26	IGRA+	22	F	Not Hispanic or Latino	Black or African American	South Africa
Subject27	IGRA+	36	M	Not Hispanic or Latino	More Than One Race	South Africa
Subject28	IGRA+	27	M	Not Hispanic or Latino	Black or African American	South Africa
Subject29	IGRA+	38	F	Not Hispanic or Latino	Black or African American	South Africa
Subject30	IGRA+	59	M	Not Hispanic or Latino	More Than One Race	South Africa
Subject31	IGRA+	29	F	Not Hispanic or Latino	More Than One Race	South Africa
Subject32	IGRA+	25	M	Not Hispanic or Latino	Black or African American	South Africa
Subject33	IGRA+	42	F	Not Hispanic or Latino	More Than One Race	South Africa
Subject34	IGRA+	43	M	Not Hispanic or Latino	Black or African American	South Africa
Subject35	IGRA+	25	F	Not Hispanic or Latino	More Than One Race	South Africa
Subject36	IGRA+	41	M	Not Hispanic or Latino	More Than One Race	South Africa
Subject37	IGRA+	40	M	Not Hispanic or Latino	More Than One Race	South Africa
Subject38	IGRA+	27	F	Not Hispanic or Latino	Black or African American	South Africa
Subject39	IGRA+	25	F	Not Hispanic or Latino	Black or African American	South Africa
Subject40	IGRA+	22	M	Not Hispanic or Latino	Black or African American	South Africa
Subject41	IGRA+	23	M	Not Hispanic or Latino	Black or African American	South Africa
Subject42	IGRA+	59	M	Not Hispanic or Latino	More Than One Race	South Africa
Subject43	IGRA+	42	F	Not Hispanic or Latino	White	South Africa
Subject44	IGRA+	35	F	Not Hispanic or Latino	More Than One Race	South Africa
Subject45	IGRA+	44	M	Not Hispanic or Latino	More Than One Race	South Africa
Subject46	IGRA+	61	M	Unknown	Black or African American	San Diego
Subject47	IGRA+	30	F	Unknown	More Than One Race	San Diego
Subject48	IGRA+	66	M	Unknown	More Than One Race	San Diego
Subject49	IGRA+	62	M	Unknown	Black or African American	San Diego
Subject50	IGRA+	52	M	Unknown	Black or African American	San Diego
Subject51	IGRA+	44	M	Unknown	More Than One Race	San Diego
Subject52	IGRA+	20	F	Unknown	More Than One Race	San Diego
Subject53	IGRA+	57	M	Unknown	More Than One Race	San Diego
Subject54	IGRA+	47	M	Unknown	White	San Diego
Subject55	IGRA+	54	M	Unknown	Black or African American	San Diego
Subject56	IGRA+	45	F	Unknown	Black or African American	San Diego
Subject57	IGRA+	22	M	Unknown	Black or African American	San Diego
Subject58	IGRA+	44	M	Unknown	More Than One Race	San Diego
Subject59	IGRA+	35	F	Unknown	More Than One Race	San Diego
Subject60	IGRA+	34	F	Hispanic or Latino	Unknown	San Diego
Subject61	IGRA+	53	M	Unknown	More Than One Race	San Diego
Subject62	IGRA+	42	M	Hispanic or Latino	Unknown	San Diego
Subject63	IGRA+	40	F	Unknown	More Than One Race	San Diego
Subject64	IGRA+	20	F	Unknown	Black or African American	San Diego
Subject65	IGRA+	41	F	Unknown	Asian	San Diego
Subject66	ATB	53	M	Not Hispanic or Latino	Asian	Sri Lanka
Subject67	ATB	53	M	Not Hispanic or Latino	Asian	Sri Lanka
Subject68	ATB	50	M	Not Hispanic or Latino	Asian	Sri Lanka
Subject69	ATB	31	M	Not Hispanic or Latino	Asian	Sri Lanka
Subject70	ATB	25	M	Not Hispanic or Latino	Black or African American	South Africa
Subject71	ATB	21	F	Not Hispanic or Latino	More Than One Race	South Africa
Subject72	ATB	36	M	Not Hispanic or Latino	Black or African American	South Africa
Subject73	ATB	22	M	Not Hispanic or Latino	Black or African American	South Africa
Subject74	ATB	49	F	Not Hispanic or Latino	More Than One Race	South Africa
Subject75	ATB	45	M	Not Hispanic or Latino	Black or African American	South Africa
Subject76	ATB	20	M	Not Hispanic or Latino	More Than One Race	South Africa
Subject77	ATB	28	M	Not Hispanic or Latino	More Than One Race	South Africa
Subject78	ATB	25	F	Not Hispanic or Latino	More Than One Race	South Africa
Subject79	ATB	25	F	Not Hispanic or Latino	More Than One Race	South Africa
Subject80	ATB	35	M	Not Hispanic or Latino	More Than One Race	South Africa
Subject81	ATB	44	M	Not Hispanic or Latino	More Than One Race	South Africa
Subject82	ATB	25	M	Not Hispanic or Latino	More Than One Race	South Africa
Subject83	ATB	45	F	Not Hispanic or Latino	More Than One Race	South Africa
Subject84	ATB	49	M	Not Hispanic or Latino	More Than One Race	South Africa
Subject85	ATB	23	M	Not Hispanic or Latino	More Than One Race	South Africa
Subject86	ATB	23	M	Not Hispanic or Latino	More Than One Race	South Africa
Subject87	ATB	62	M	Not Hispanic or Latino	More Than One Race	South Africa
Subject88	ATB	20	F	Not Hispanic or Latino	Black or African American	South Africa
Subject89	ATB	51	M	Not Hispanic or Latino	More Than One Race	South Africa
Subject90	ATB	28	F	Not Hispanic or Latino	White	South Africa
Subject91	ATB	20	M	Not Hispanic or Latino	More Than One Race	South Africa
Subject92	ATB	35	M	Not Hispanic or Latino	More Than One Race	South Africa
Subject93	ATB	23	M	Not Hispanic or Latino	More Than One Race	South Africa
Subject94	ATB	23	M	Not Hispanic or Latino	More Than One Race	South Africa
Subject95	ATB	29	M	Not Hispanic or Latino	Black or African American	South Africa
Subject96	ATB	25	F	Hispanic or Latino	Unknown	San Diego
Subject97	ATB	52	M	Unknown	Asian	San Diego
Subject98	ATB	41	M	Hispanic or Latino	Unknown	San Diego
