# Supplementary material for: Single-cell profiling reveals distinct subsets of CD14+ monocytes drive blood immune signatures of active tuberculosis
Source: Front Immunol. 2023 Jan 11;13:1087010. doi: 10.3389/fimmu.2022.1087010 (PMC9874319; doi:10.3389/fimmu.2022.1087010)
Supplement: Supplementary file 3 [file Table_2.xlsx]

## Sheet: Table S2
Marker	Fluorochrome	Clone	Source	Catalog number	Vol per test
CCR7	PerCpCy5.5	G043H7	Biolegend	353220	4 µl
CD1c	BV650	L161	Biolegend	331542	2 µl
CD3	AF700	UCHT1	eBioscience	557943	3 µl
CD4	APCeF780	RPA-T4	eBioscience	47-0049-42	1 µl
CD5	APC-Cy7	L17F12	Biolegend	364009	5 µl
CD8	PerCpCy5.5	RPA-T8	eBioscience	45-0088-42	1 µl
CD8a	BV650	RPA-T8	Biolegend	301042	1 µl
CD14	APC	61D3	Tonbo Biosciences	20-0149-T100	1 µl
CD16	AF488	3G8	Biolegend	302019	2 µl
CD19	PE-Cy7	HIB19	Tonbo Biosciences	60-0199-T100	2 µl
CD19	V500	HIB19	BD Biosciences	561121	1 µl
CD45RA	eF450	HI100	eBioscience	48-0458-42	1 µl
CD56	BV421	NCAM16.2	BD Biosciences	562751	1.5 µl
CD56	PE	CMSSB	eBioscience	12-0567-42	2 µl
CD56	BV510	NCAM16.2	BD Biosciences	563041	2 µl
CD88	PerCpCy5.5	S5/1	Biolegend	344312	2 µl
CD163	PE-Cy7	GHI/61	Biolegend	333613	2 µl
FCER1A	Pacific Blue	AER-37	Biolegend	334618	5 µl
HLA-DR	PE	L243	Biolegend	307606	2 µl
OX40	BV605	Ber-ACT35	Biolegend	350028	1 µl
PDL1	PE	29E.2A3	Biolegend	329706	2 µl
