# Supplementary material for: Single-cell profiling reveals distinct subsets of CD14+ monocytes drive blood immune signatures of active tuberculosis
Source: Front Immunol. 2023 Jan 11;13:1087010. doi: 10.3389/fimmu.2022.1087010 (PMC9874319; doi:10.3389/fimmu.2022.1087010)
Supplement: Supplementary file 4 [file Table_3.xlsx]

## Sheet: Sheet1
Gene	Module
ENSG00000000460.16|C1orf112	brown
ENSG00000001461.16|NIPAL3	blue
ENSG00000001561.6|ENPP4	blue
ENSG00000002549.12|LAP3	yellow
ENSG00000002586.18|CD99	red
ENSG00000002822.15|MAD1L1	brown
ENSG00000002933.7|TMEM176A	turquoise
ENSG00000003147.17|ICA1	turquoise
ENSG00000004399.12|PLXND1	turquoise
ENSG00000004468.12|CD38	blue
ENSG00000004660.14|CAMKK1	brown
ENSG00000004799.7|PDK4	brown
ENSG00000004809.13|SLC22A16	turquoise
ENSG00000005379.15|TSPOAP1	blue
ENSG00000005381.7|MPO	turquoise
ENSG00000005448.16|WDR54	blue
ENSG00000005469.11|CROT	blue
ENSG00000005844.17|ITGAL	brown
ENSG00000006025.11|OSBPL7	blue
ENSG00000006282.20|SPATA20	turquoise
ENSG00000006327.13|TNFRSF12A	turquoise
ENSG00000006459.10|KDM7A	turquoise
ENSG00000006530.15|AGK	blue
ENSG00000006555.10|TTC22	blue
ENSG00000006576.16|PHTF2	brown
ENSG00000006756.15|ARSD	turquoise
ENSG00000007038.10|PRSS21	turquoise
ENSG00000007129.17|CEACAM21	blue
ENSG00000007237.18|GAS7	turquoise
ENSG00000007264.14|MATK	blue
ENSG00000007312.12|CD79B	brown
ENSG00000007350.16|TKTL1	blue
ENSG00000007968.6|E2F2	brown
ENSG00000008283.15|CYB561	brown
ENSG00000008394.12|MGST1	turquoise
ENSG00000008405.11|CRY1	blue
ENSG00000008516.16|MMP25	turquoise
ENSG00000008517.16|IL32	blue
ENSG00000010030.13|ETV7	yellow
ENSG00000010278.12|CD9	turquoise
ENSG00000010292.12|NCAPD2	blue
ENSG00000010295.19|IFFO1	turquoise
ENSG00000010322.15|NISCH	turquoise
ENSG00000010327.10|STAB1	turquoise
ENSG00000010539.11|ZNF200	blue
ENSG00000010610.9|CD4	turquoise
ENSG00000010704.18|HFE	turquoise
ENSG00000010810.17|FYN	blue
ENSG00000011198.7|ABHD5	turquoise
ENSG00000011422.11|PLAUR	turquoise
ENSG00000012124.16|CD22	turquoise
ENSG00000012779.10|ALOX5	turquoise
ENSG00000012817.15|KDM5D	N/A
ENSG00000013016.15|EHD3	blue
ENSG00000013573.16|DDX11	blue
ENSG00000013725.14|CD6	blue
ENSG00000013810.18|TACC3	turquoise
ENSG00000014257.15|ACPP	turquoise
ENSG00000014914.20|MTMR11	turquoise
ENSG00000015133.18|CCDC88C	blue
ENSG00000015475.18|BID	brown
ENSG00000017483.14|SLC38A5	blue
ENSG00000018869.16|ZNF582	blue
ENSG00000019169.10|MARCO	turquoise
ENSG00000019582.14|CD74	turquoise
ENSG00000019991.15|HGF	turquoise
ENSG00000020577.13|SAMD4A	yellow
ENSG00000020633.18|RUNX3	blue
ENSG00000021355.12|SERPINB1	turquoise
ENSG00000021762.19|OSBPL5	blue
ENSG00000022556.15|NLRP2	blue
ENSG00000023445.13|BIRC3	brown
ENSG00000023909.9|GCLM	blue
ENSG00000025039.14|RRAGD	turquoise
ENSG00000025434.18|NR1H3	turquoise
ENSG00000025708.13|TYMP	turquoise
ENSG00000026025.15|VIM	turquoise
ENSG00000026751.16|SLAMF7	brown
ENSG00000026950.16|BTN3A1	blue
ENSG00000027075.14|PRKCH	blue
ENSG00000027869.11|SH2D2A	blue
ENSG00000030582.17|GRN	turquoise
ENSG00000031081.10|ARHGAP31	turquoise
ENSG00000033327.12|GAB2	turquoise
ENSG00000033627.16|ATP6V0A1	turquoise
ENSG00000034053.14|APBA2	blue
ENSG00000035720.7|STAP1	blue
ENSG00000035862.12|TIMP2	turquoise
ENSG00000036448.9|MYOM2	blue
ENSG00000036565.14|SLC18A1	brown
ENSG00000038002.8|AGA	brown
ENSG00000038427.15|VCAN	turquoise
ENSG00000038945.14|MSR1	brown
ENSG00000040199.18|PHLPP2	blue
ENSG00000040275.16|SPDL1	blue
ENSG00000041880.14|PARP3	turquoise
ENSG00000042493.15|CAPG	turquoise
ENSG00000042980.12|ADAM28	turquoise
ENSG00000043143.20|JADE2	blue
ENSG00000046651.14|OFD1	blue
ENSG00000047346.12|FAM214A	blue
ENSG00000047365.11|ARAP2	brown
ENSG00000047634.14|SCML1	turquoise
ENSG00000048028.11|USP28	blue
ENSG00000048052.21|HDAC9	turquoise
ENSG00000048471.13|SNX29	turquoise
ENSG00000049089.13|COL9A2	N/A
ENSG00000049246.14|PER3	brown
ENSG00000049247.13|UTS2	blue
ENSG00000049656.13|CLPTM1L	green
ENSG00000049860.13|HEXB	turquoise
ENSG00000050344.8|NFE2L3	turquoise
ENSG00000050405.13|LIMA1	blue
ENSG00000051009.10|FAM160A2	turquoise
ENSG00000051128.18|HOMER3	turquoise
ENSG00000051620.10|HEBP2	turquoise
ENSG00000051825.14|MPHOSPH9	blue
ENSG00000052749.13|RRP12	turquoise
ENSG00000052795.12|FNIP2	brown
ENSG00000052802.12|MSMO1	blue
ENSG00000053918.15|KCNQ1	turquoise
ENSG00000054392.12|HHAT	turquoise
ENSG00000054654.16|SYNE2	blue
ENSG00000055163.19|CYFIP2	brown
ENSG00000055332.16|EIF2AK2	yellow
ENSG00000056558.10|TRAF1	blue
ENSG00000056972.18|TRAF3IP2	turquoise
ENSG00000057657.15|PRDM1	blue
ENSG00000057704.12|TMCC3	brown
ENSG00000058668.14|ATP2B4	blue
ENSG00000058804.11|NDC1	brown
ENSG00000059378.12|PARP12	brown
ENSG00000059573.8|ALDH18A1	blue
ENSG00000059728.10|MXD1	turquoise
ENSG00000059758.7|CDK17	blue
ENSG00000059804.15|SLC2A3	turquoise
ENSG00000060138.12|YBX3	turquoise
ENSG00000060558.3|GNA15	turquoise
ENSG00000060982.14|BCAT1	brown
ENSG00000061918.12|GUCY1B3	brown
ENSG00000062282.14|DGAT2	turquoise
ENSG00000062598.17|ELMO2	brown
ENSG00000063127.15|SLC6A16	blue
ENSG00000063587.13|ZNF275	N/A
ENSG00000064225.12|ST3GAL6	turquoise
ENSG00000064601.16|CTSA	turquoise
ENSG00000064763.10|FAR2	turquoise
ENSG00000064886.13|CHI3L2	blue
ENSG00000064989.12|CALCRL	turquoise
ENSG00000065060.16|UHRF1BP1	brown
ENSG00000065357.19|DGKA	turquoise
ENSG00000065485.19|PDIA5	turquoise
ENSG00000065675.14|PRKCQ	blue
ENSG00000065809.13|FAM107B	blue
ENSG00000065833.8|ME1	turquoise
ENSG00000066294.14|CD84	turquoise
ENSG00000067048.16|DDX3Y	N/A
ENSG00000067057.16|PFKP	blue
ENSG00000067182.7|TNFRSF1A	turquoise
ENSG00000067225.17|PKM	turquoise
ENSG00000067369.13|TP53BP1	blue
ENSG00000067646.11|ZFY	N/A
ENSG00000067836.12|ROGDI	turquoise
ENSG00000068028.17|RASSF1	blue
ENSG00000068724.15|TTC7A	turquoise
ENSG00000068831.18|RASGRP2	brown
ENSG00000069399.14|BCL3	turquoise
ENSG00000069493.14|CLEC2D	blue
ENSG00000069667.15|RORA	blue
ENSG00000069702.10|TGFBR3	blue
ENSG00000069956.11|MAPK6	turquoise
ENSG00000069974.15|RAB27A	turquoise
ENSG00000069998.12|HDHD5	turquoise
ENSG00000070081.15|NUCB2	blue
ENSG00000070190.12|DAPP1	turquoise
ENSG00000070214.15|SLC44A1	turquoise
ENSG00000070371.15|CLTCL1	turquoise
ENSG00000070404.9|FSTL3	turquoise
ENSG00000070413.19|DGCR2	turquoise
ENSG00000070614.14|NDST1	turquoise
ENSG00000070718.11|AP3M2	blue
ENSG00000070814.17|TCOF1	turquoise
ENSG00000070882.12|OSBPL3	blue
ENSG00000071073.12|MGAT4A	blue
ENSG00000071205.11|ARHGAP10	blue
ENSG00000071242.11|RPS6KA2	brown
ENSG00000071246.10|VASH1	brown
ENSG00000071575.11|TRIB2	blue
ENSG00000071794.15|HLTF	blue
ENSG00000071967.11|CYBRD1	N/A
ENSG00000072110.13|ACTN1	turquoise
ENSG00000072401.14|UBE2D1	turquoise
ENSG00000072694.20|FCGR2B	turquoise
ENSG00000072736.18|NFATC3	blue
ENSG00000072778.19|ACADVL	turquoise
ENSG00000072786.12|STK10	brown
ENSG00000072818.11|ACAP1	red
ENSG00000072858.10|SIDT1	blue
ENSG00000072952.18|MRVI1	brown
ENSG00000072954.6|TMEM38A	turquoise
ENSG00000073060.15|SCARB1	turquoise
ENSG00000073111.13|MCM2	blue
ENSG00000073169.13|SELENOO	turquoise
ENSG00000073331.17|ALPK1	turquoise
ENSG00000073350.13|LLGL2	blue
ENSG00000073417.14|PDE8A	brown
ENSG00000073536.17|NLE1	N/A
ENSG00000073737.16|DHRS9	turquoise
ENSG00000073756.11|PTGS2	turquoise
ENSG00000073849.14|ST6GAL1	brown
ENSG00000073861.2|TBX21	blue
ENSG00000074370.17|ATP2A3	blue
ENSG00000074416.13|MGLL	brown
ENSG00000074582.12|BCS1L	turquoise
ENSG00000074660.15|SCARF1	turquoise
ENSG00000074696.12|HACD3	blue
ENSG00000074964.16|ARHGEF10L	turquoise
ENSG00000074966.10|TXK	blue
ENSG00000075151.20|EIF4G3	red
ENSG00000075223.13|SEMA3C	turquoise
ENSG00000075234.16|TTC38	blue
ENSG00000075240.16|GRAMD4	turquoise
ENSG00000075340.22|ADD2	brown
ENSG00000075420.12|FNDC3B	turquoise
ENSG00000075426.11|FOSL2	turquoise
ENSG00000075618.17|FSCN1	turquoise
ENSG00000075651.15|PLD1	turquoise
ENSG00000075945.12|KIFAP3	blue
ENSG00000076003.4|MCM6	blue
ENSG00000076067.12|RBMS2	turquoise
ENSG00000076248.10|UNG	blue
ENSG00000076554.15|TPD52	blue
ENSG00000076641.4|PAG1	brown
ENSG00000077044.10|DGKD	red
ENSG00000077150.18|NFKB2	turquoise
ENSG00000077152.9|UBE2T	brown
ENSG00000077235.17|GTF3C1	blue
ENSG00000077238.13|IL4R	turquoise
ENSG00000077585.13|GPR137B	brown
ENSG00000077984.5|CST7	blue
ENSG00000078114.18|NEBL	turquoise
ENSG00000078246.16|TULP3	N/A
ENSG00000078369.17|GNB1	green
ENSG00000078401.6|EDN1	blue
ENSG00000078589.12|P2RY10	blue
ENSG00000078596.10|ITM2A	blue
ENSG00000078804.12|TP53INP2	turquoise
ENSG00000079263.18|SP140	blue
ENSG00000079385.21|CEACAM1	brown
ENSG00000079616.12|KIF22	blue
ENSG00000079739.15|PGM1	red
ENSG00000079819.18|EPB41L2	N/A
ENSG00000080200.9|CRYBG3	turquoise
ENSG00000080546.13|SESN1	blue
ENSG00000080819.6|CPOX	turquoise
ENSG00000080839.11|RBL1	blue
ENSG00000081041.8|CXCL2	turquoise
ENSG00000081059.19|TCF7	blue
ENSG00000081760.16|AACS	red
ENSG00000081985.10|IL12RB2	blue
ENSG00000082014.16|SMARCD3	turquoise
ENSG00000082397.17|EPB41L3	turquoise
ENSG00000082512.14|TRAF5	blue
ENSG00000082516.8|GEMIN5	blue
ENSG00000083290.19|ULK2	brown
ENSG00000083457.11|ITGAE	turquoise
ENSG00000083720.12|OXCT1	blue
ENSG00000083814.13|ZNF671	blue
ENSG00000083817.8|ZNF416	N/A
ENSG00000084110.10|HAL	turquoise
ENSG00000084234.16|APLP2	turquoise
ENSG00000084774.13|CAD	blue
ENSG00000085063.14|CD59	red
ENSG00000085117.11|CD82	turquoise
ENSG00000085265.10|FCN1	turquoise
ENSG00000085382.11|HACE1	N/A
ENSG00000085563.14|ABCB1	blue
ENSG00000085662.13|AKR1B1	red
ENSG00000085788.13|DDHD2	blue
ENSG00000085871.8|MGST2	turquoise
ENSG00000085998.13|POMGNT1	blue
ENSG00000086288.11|NME8	red
ENSG00000086289.11|EPDR1	blue
ENSG00000086730.16|LAT2	turquoise
ENSG00000087053.18|MTMR2	blue
ENSG00000087074.7|PPP1R15A	turquoise
ENSG00000087077.13|TRIP6	turquoise
ENSG00000087237.10|CETP	brown
ENSG00000087586.17|AURKA	N/A
ENSG00000087589.16|CASS4	turquoise
ENSG00000087903.12|RFX2	turquoise
ENSG00000088179.8|PTPN4	blue
ENSG00000088356.5|PDRG1	blue
ENSG00000088543.14|C3orf18	blue
ENSG00000088812.17|ATRN	turquoise
ENSG00000088826.17|SMOX	turquoise
ENSG00000088827.12|SIGLEC1	turquoise
ENSG00000088854.12|C20orf194	turquoise
ENSG00000088876.11|ZNF343	N/A
ENSG00000088992.17|TESC	brown
ENSG00000089012.14|SIRPG	blue
ENSG00000089041.16|P2RX7	turquoise
ENSG00000089127.12|OAS1	brown
ENSG00000089159.16|PXN	red
ENSG00000089169.14|RPH3A	turquoise
ENSG00000089177.18|KIF16B	turquoise
ENSG00000089486.16|CDIP1	brown
ENSG00000089692.8|LAG3	blue
ENSG00000089902.9|RCOR1	turquoise
ENSG00000090013.9|BLVRB	turquoise
ENSG00000090097.21|PCBP4	blue
ENSG00000090104.11|RGS1	turquoise
ENSG00000090238.11|YPEL3	turquoise
ENSG00000090339.8|ICAM1	turquoise
ENSG00000090382.6|LYZ	turquoise
ENSG00000090470.14|PDCD7	green
ENSG00000090612.20|ZNF268	N/A
ENSG00000090659.17|CD209	turquoise
ENSG00000090661.11|CERS4	blue
ENSG00000090924.14|PLEKHG2	turquoise
ENSG00000091106.18|NLRC4	turquoise
ENSG00000091262.15|ABCC6	turquoise
ENSG00000091409.14|ITGA6	blue
ENSG00000091436.16|MAP3K20	turquoise
ENSG00000091490.10|SEL1L3	blue
ENSG00000092051.16|JPH4	turquoise
ENSG00000092067.5|CEBPE	turquoise
ENSG00000092200.12|RPGRIP1	turquoise
ENSG00000092470.11|WDR76	blue
ENSG00000092964.17|DPYSL2	turquoise
ENSG00000093010.13|COMT	turquoise
ENSG00000093072.15|ADA2	turquoise
ENSG00000093134.14|VNN3	turquoise
ENSG00000095002.13|MSH2	blue
ENSG00000095303.14|PTGS1	turquoise
ENSG00000095321.16|CRAT	turquoise
ENSG00000095370.19|SH2D3C	brown
ENSG00000095383.19|TBC1D2	turquoise
ENSG00000095585.16|BLNK	turquoise
ENSG00000095794.19|CREM	blue
ENSG00000096060.14|FKBP5	turquoise
ENSG00000096092.5|TMEM14A	blue
ENSG00000096654.15|ZNF184	blue
ENSG00000096968.13|JAK2	turquoise
ENSG00000096996.15|IL12RB1	blue
ENSG00000097021.19|ACOT7	blue
ENSG00000097046.12|CDC7	blue
ENSG00000099139.13|PCSK5	turquoise
ENSG00000099194.5|SCD	turquoise
ENSG00000099204.18|ABLIM1	blue
ENSG00000099219.13|ERMP1	blue
ENSG00000099337.4|KCNK6	turquoise
ENSG00000099377.13|HSD3B7	turquoise
ENSG00000099622.13|CIRBP	blue
ENSG00000099725.14|PRKY	N/A
ENSG00000099860.8|GADD45B	turquoise
ENSG00000099889.13|ARVCF	blue
ENSG00000099985.3|OSM	turquoise
ENSG00000100027.14|YPEL1	blue
ENSG00000100031.18|GGT1	turquoise
ENSG00000100068.11|LRP5L	turquoise
ENSG00000100079.6|LGALS2	turquoise
ENSG00000100095.18|SEZ6L	brown
ENSG00000100100.12|PIK3IP1	blue
ENSG00000100106.19|TRIOBP	turquoise
ENSG00000100181.22|TPTEP1	brown
ENSG00000100219.16|XBP1	red
ENSG00000100242.15|SUN2	blue
ENSG00000100284.20|TOM1	turquoise
ENSG00000100285.9|NEFH	brown
ENSG00000100292.16|HMOX1	brown
ENSG00000100298.15|APOBEC3H	blue
ENSG00000100300.17|TSPO	turquoise
ENSG00000100321.14|SYNGR1	red
ENSG00000100336.17|APOL4	yellow
ENSG00000100350.14|FOXRED2	turquoise
ENSG00000100351.16|GRAP2	blue
ENSG00000100365.14|NCF4	turquoise
ENSG00000100368.13|CSF2RB	turquoise
ENSG00000100373.9|UPK3A	turquoise
ENSG00000100376.11|FAM118A	N/A
ENSG00000100385.13|IL2RB	blue
ENSG00000100422.13|CERK	brown
ENSG00000100427.15|MLC1	blue
ENSG00000100450.12|GZMH	blue
ENSG00000100453.12|GZMB	blue
ENSG00000100504.16|PYGL	turquoise
ENSG00000100528.11|CNIH1	turquoise
ENSG00000100600.14|LGMN	turquoise
ENSG00000100628.11|ASB2	brown
ENSG00000100644.16|HIF1A	turquoise
ENSG00000100814.17|CCNB1IP1	blue
ENSG00000100852.12|ARHGAP5	blue
ENSG00000100906.10|NFKBIA	turquoise
ENSG00000100918.12|REC8	blue
ENSG00000100979.14|PLTP	brown
ENSG00000101017.13|CD40	yellow
ENSG00000101082.13|SLA2	blue
ENSG00000101096.19|NFATC2	blue
ENSG00000101162.3|TUBB1	N/A
ENSG00000101194.17|SLC17A9	turquoise
ENSG00000101220.17|C20orf27	turquoise
ENSG00000101224.17|CDC25B	blue
ENSG00000101236.16|RNF24	turquoise
ENSG00000101255.10|TRIB3	turquoise
ENSG00000101265.15|RASSF2	turquoise
ENSG00000101307.15|SIRPB1	turquoise
ENSG00000101346.13|POFUT1	brown
ENSG00000101412.12|E2F1	brown
ENSG00000101425.12|BPI	turquoise
ENSG00000101439.8|CST3	turquoise
ENSG00000101445.9|PPP1R16B	blue
ENSG00000101457.12|DNTTIP1	turquoise
ENSG00000101474.11|APMAP	blue
ENSG00000101493.10|ZNF516	turquoise
ENSG00000101574.14|METTL4	blue
ENSG00000101665.8|SMAD7	blue
ENSG00000101695.8|RNF125	blue
ENSG00000101751.10|POLI	turquoise
ENSG00000101752.11|MIB1	turquoise
ENSG00000101773.18|RBBP8	brown
ENSG00000101849.15|TBL1X	turquoise
ENSG00000101916.11|TLR8	turquoise
ENSG00000102007.10|PLP2	turquoise
ENSG00000102043.15|MTMR8	blue
ENSG00000102054.17|RBBP7	blue
ENSG00000102096.9|PIM2	blue
ENSG00000102226.9|USP11	blue
ENSG00000102265.11|TIMP1	turquoise
ENSG00000102316.16|MAGED2	brown
ENSG00000102445.18|RUBCNL	turquoise
ENSG00000102471.13|NDFIP2	blue
ENSG00000102524.11|TNFSF13B	turquoise
ENSG00000102554.13|KLF5	turquoise
ENSG00000102572.14|STK24	N/A
ENSG00000102575.10|ACP5	turquoise
ENSG00000102760.12|RGCC	turquoise
ENSG00000102804.14|TSC22D1	blue
ENSG00000102854.15|MSLN	N/A
ENSG00000102870.5|ZNF629	turquoise
ENSG00000102908.20|NFAT5	blue
ENSG00000103042.8|SLC38A7	turquoise
ENSG00000103056.11|SMPD3	blue
ENSG00000103066.12|PLA2G15	turquoise
ENSG00000103126.14|AXIN1	blue
ENSG00000103187.7|COTL1	brown
ENSG00000103196.11|CRISPLD2	turquoise
ENSG00000103202.12|NME4	turquoise
ENSG00000103257.8|SLC7A5	turquoise
ENSG00000103260.8|METRN	blue
ENSG00000103264.17|FBXO31	blue
ENSG00000103313.12|MEFV	turquoise
ENSG00000103356.15|EARS2	blue
ENSG00000103415.11|HMOX2	blue
ENSG00000103489.11|XYLT1	brown
ENSG00000103507.13|BCKDK	turquoise
ENSG00000103522.15|IL21R	brown
ENSG00000103528.16|SYT17	brown
ENSG00000103569.9|AQP9	turquoise
ENSG00000103811.15|CTSH	turquoise
ENSG00000103876.11|FAH	turquoise
ENSG00000103932.11|RPAP1	N/A
ENSG00000103966.10|EHD4	turquoise
ENSG00000104043.14|ATP8B4	turquoise
ENSG00000104093.13|DMXL2	turquoise
ENSG00000104154.6|SLC30A4	blue
ENSG00000104267.9|CA2	brown
ENSG00000104312.7|RIPK2	turquoise
ENSG00000104341.16|LAPTM4B	N/A
ENSG00000104361.9|NIPAL2	turquoise
ENSG00000104375.15|STK3	turquoise
ENSG00000104381.12|GDAP1	brown
ENSG00000104427.11|ZC2HC1A	brown
ENSG00000104447.12|TRPS1	turquoise
ENSG00000104490.17|NCALD	blue
ENSG00000104524.13|PYCR3	blue
ENSG00000104731.13|KLHDC4	blue
ENSG00000104738.16|MCM4	blue
ENSG00000104765.15|BNIP3L	turquoise
ENSG00000104774.12|MAN2B1	turquoise
ENSG00000104783.11|KCNN4	turquoise
ENSG00000104812.14|GYS1	turquoise
ENSG00000104814.12|MAP4K1	blue
ENSG00000104856.13|RELB	turquoise
ENSG00000104870.12|FCGRT	turquoise
ENSG00000104903.4|LYL1	green
ENSG00000104918.7|RETN	turquoise
ENSG00000104921.14|FCER2	turquoise
ENSG00000104951.15|IL4I1	turquoise
ENSG00000104964.14|AES	blue
ENSG00000104972.15|LILRB1	brown
ENSG00000104974.11|LILRA1	brown
ENSG00000104998.3|IL27RA	turquoise
ENSG00000105048.16|TNNT1	turquoise
ENSG00000105063.18|PPP6R1	blue
ENSG00000105122.12|RASAL3	blue
ENSG00000105131.7|EPHX3	brown
ENSG00000105173.13|CCNE1	brown
ENSG00000105176.17|URI1	blue
ENSG00000105223.19|PLD3	turquoise
ENSG00000105255.10|FSD1	blue
ENSG00000105281.12|SLC1A5	brown
ENSG00000105287.12|PRKD2	blue
ENSG00000105352.10|CEACAM4	turquoise
ENSG00000105355.8|PLIN3	turquoise
ENSG00000105369.9|CD79A	brown
ENSG00000105370.7|LIM2	blue
ENSG00000105372.6|RPS19	brown
ENSG00000105374.9|NKG7	blue
ENSG00000105383.14|CD33	turquoise
ENSG00000105486.13|LIG1	blue
ENSG00000105499.13|PLA2G4C	turquoise
ENSG00000105514.7|RAB3D	turquoise
ENSG00000105518.13|TMEM205	turquoise
ENSG00000105520.10|PLPPR2	turquoise
ENSG00000105655.18|ISYNA1	blue
ENSG00000105708.8|ZNF14	blue
ENSG00000105732.12|ZNF574	blue
ENSG00000105750.14|ZNF85	blue
ENSG00000105755.7|ETHE1	turquoise
ENSG00000105810.9|CDK6	blue
ENSG00000105835.11|NAMPT	turquoise
ENSG00000105851.10|PIK3CG	brown
ENSG00000105854.12|PON2	turquoise
ENSG00000105866.13|SP4	blue
ENSG00000105967.15|TFEC	turquoise
ENSG00000105991.7|HOXA1	brown
ENSG00000106034.17|CPED1	turquoise
ENSG00000106066.14|CPVL	turquoise
ENSG00000106123.11|EPHB6	turquoise
ENSG00000106211.8|HSPB1	brown
ENSG00000106341.10|PPP1R17	brown
ENSG00000106351.12|AGFG2	blue
ENSG00000106415.12|GLCCI1	blue
ENSG00000106546.12|AHR	turquoise
ENSG00000106565.17|TMEM176B	turquoise
ENSG00000106733.20|NMRK1	blue
ENSG00000106780.8|MEGF9	turquoise
ENSG00000106785.14|TRIM14	brown
ENSG00000106789.12|CORO2A	brown
ENSG00000106799.12|TGFBR1	blue
ENSG00000106804.7|C5	turquoise
ENSG00000106952.7|TNFSF8	turquoise
ENSG00000106991.13|ENG	turquoise
ENSG00000107331.16|ABCA2	blue
ENSG00000107438.8|PDLIM1	blue
ENSG00000107485.15|GATA3	blue
ENSG00000107551.20|RASSF4	turquoise
ENSG00000107566.13|ERLIN1	turquoise
ENSG00000107679.14|PLEKHA1	blue
ENSG00000107736.19|CDH23	brown
ENSG00000107742.12|SPOCK2	blue
ENSG00000107771.15|CCSER2	blue
ENSG00000107789.15|MINPP1	N/A
ENSG00000107798.17|LIPA	turquoise
ENSG00000107954.10|NEURL1	brown
ENSG00000107968.9|MAP3K8	N/A
ENSG00000108100.17|CCNY	turquoise
ENSG00000108179.13|PPIF	turquoise
ENSG00000108370.16|RGS9	blue
ENSG00000108405.3|P2RX1	brown
ENSG00000108479.11|GALK1	turquoise
ENSG00000108551.4|RASD1	brown
ENSG00000108578.14|BLMH	turquoise
ENSG00000108582.11|CPD	turquoise
ENSG00000108622.10|ICAM2	brown
ENSG00000108679.12|LGALS3BP	yellow
ENSG00000108691.9|CCL2	turquoise
ENSG00000108798.8|ABI3	brown
ENSG00000108828.15|VAT1	turquoise
ENSG00000108846.15|ABCC3	brown
ENSG00000108861.8|DUSP3	turquoise
ENSG00000108932.11|SLC16A6	turquoise
ENSG00000108950.11|FAM20A	yellow
ENSG00000108984.13|MAP2K6	turquoise
ENSG00000109062.11|SLC9A3R1	blue
ENSG00000109066.13|TMEM104	turquoise
ENSG00000109084.13|TMEM97	blue
ENSG00000109099.13|PMP22	turquoise
ENSG00000109103.11|UNC119	brown
ENSG00000109113.19|RAB34	turquoise
ENSG00000109320.11|NFKB1	turquoise
ENSG00000109321.10|AREG	turquoise
ENSG00000109436.7|TBC1D9	turquoise
ENSG00000109501.13|WFS1	blue
ENSG00000109667.11|SLC2A9	turquoise
ENSG00000109680.10|TBC1D19	blue
ENSG00000109689.15|STIM2	blue
ENSG00000109743.10|BST1	turquoise
ENSG00000109787.12|KLF3	brown
ENSG00000109861.15|CTSC	brown
ENSG00000109906.13|ZBTB16	blue
ENSG00000109971.13|HSPA8	brown
ENSG00000110002.15|VWA5A	turquoise
ENSG00000110013.12|SIAE	turquoise
ENSG00000110042.7|DTX4	turquoise
ENSG00000110047.17|EHD1	blue
ENSG00000110057.7|UNC93B1	green
ENSG00000110077.14|MS4A6A	turquoise
ENSG00000110079.16|MS4A4A	brown
ENSG00000110203.8|FOLR3	turquoise
ENSG00000110446.10|SLC15A3	turquoise
ENSG00000110448.10|CD5	N/A
ENSG00000110455.13|ACCS	turquoise
ENSG00000110583.12|NAA40	blue
ENSG00000110628.13|SLC22A18	turquoise
ENSG00000110651.11|CD81	blue
ENSG00000110660.14|SLC35F2	blue
ENSG00000110665.11|C11orf21	brown
ENSG00000110697.12|PITPNM1	brown
ENSG00000110848.8|CD69	blue
ENSG00000110852.4|CLEC2B	blue
ENSG00000110888.17|CAPRIN2	blue
ENSG00000110906.12|KCTD10	blue
ENSG00000110911.14|SLC11A2	turquoise
ENSG00000110925.6|CSRNP2	N/A
ENSG00000111052.7|LIN7A	turquoise
ENSG00000111110.11|PPM1H	turquoise
ENSG00000111144.9|LTA4H	turquoise
ENSG00000111145.7|ELK3	turquoise
ENSG00000111181.12|SLC6A12	turquoise
ENSG00000111199.10|TRPV4	turquoise
ENSG00000111247.14|RAD51AP1	brown
ENSG00000111275.12|ALDH2	turquoise
ENSG00000111321.10|LTBR	turquoise
ENSG00000111328.6|CDK2AP1	brown
ENSG00000111331.12|OAS3	yellow
ENSG00000111335.12|OAS2	yellow
ENSG00000111371.15|SLC38A1	blue
ENSG00000111424.10|VDR	brown
ENSG00000111452.12|ADGRD1	turquoise
ENSG00000111490.12|TBC1D30	brown
ENSG00000111537.4|IFNG	blue
ENSG00000111554.14|MDM1	brown
ENSG00000111602.11|TIMELESS	blue
ENSG00000111666.10|CHPT1	turquoise
ENSG00000111670.14|GNPTAB	blue
ENSG00000111674.8|ENO2	blue
ENSG00000111678.10|C12orf57	blue
ENSG00000111696.11|NT5DC3	turquoise
ENSG00000111729.14|CLEC4A	turquoise
ENSG00000111731.12|C2CD5	brown
ENSG00000111796.3|KLRB1	blue
ENSG00000111801.15|BTN3A3	blue
ENSG00000111817.16|DSE	turquoise
ENSG00000111843.13|TMEM14C	turquoise
ENSG00000111846.16|GCNT2	turquoise
ENSG00000111859.16|NEDD9	brown
ENSG00000111906.17|HDDC2	blue
ENSG00000111911.6|HINT3	turquoise
ENSG00000111912.19|NCOA7	turquoise
ENSG00000111961.17|SASH1	turquoise
ENSG00000112118.18|MCM3	blue
ENSG00000112137.17|PHACTR1	turquoise
ENSG00000112149.9|CD83	turquoise
ENSG00000112195.8|TREML2	turquoise
ENSG00000112290.12|WASF1	turquoise
ENSG00000112299.7|VNN1	turquoise
ENSG00000112303.13|VNN2	turquoise
ENSG00000112419.14|PHACTR2	turquoise
ENSG00000112511.17|PHF1	blue
ENSG00000112759.16|SLC29A1	brown
ENSG00000112796.9|ENPP5	blue
ENSG00000112799.8|LY86	turquoise
ENSG00000112877.7|CEP72	brown
ENSG00000113070.7|HBEGF	turquoise
ENSG00000113108.19|APBB3	turquoise
ENSG00000113140.10|SPARC	turquoise
ENSG00000113231.13|PDE8B	brown
ENSG00000113263.12|ITK	blue
ENSG00000113269.13|RNF130	turquoise
ENSG00000113273.15|ARSB	turquoise
ENSG00000113368.11|LMNB1	turquoise
ENSG00000113369.8|ARRDC3	blue
ENSG00000113441.15|LNPEP	brown
ENSG00000113448.18|PDE4D	blue
ENSG00000113555.5|PCDH12	brown
ENSG00000113721.13|PDGFRB	blue
ENSG00000113742.12|CPEB4	turquoise
ENSG00000113749.7|HRH2	turquoise
ENSG00000113790.10|EHHADH	N/A
ENSG00000113916.17|BCL6	turquoise
ENSG00000114023.15|FAM162A	brown
ENSG00000114126.17|TFDP2	blue
ENSG00000114315.3|HES1	brown
ENSG00000114346.13|ECT2	turquoise
ENSG00000114374.12|USP9Y	N/A
ENSG00000114388.12|NPRL2	blue
ENSG00000114405.10|C3orf14	brown
ENSG00000114423.18|CBLB	blue
ENSG00000114446.4|IFT57	brown
ENSG00000114541.14|FRMD4B	turquoise
ENSG00000114573.9|ATP6V1A	turquoise
ENSG00000114737.15|CISH	turquoise
ENSG00000114812.12|VIPR1	turquoise
ENSG00000114857.17|NKTR	brown
ENSG00000114904.12|NEK4	turquoise
ENSG00000115085.13|ZAP70	blue
ENSG00000115107.19|STEAP3	turquoise
ENSG00000115129.13|TP53I3	turquoise
ENSG00000115159.15|GPD2	turquoise
ENSG00000115165.9|CYTIP	brown
ENSG00000115170.13|ACVR1	turquoise
ENSG00000115232.13|ITGA4	brown
ENSG00000115267.5|IFIH1	yellow
ENSG00000115271.10|GCA	turquoise
ENSG00000115306.15|SPTBN1	blue
ENSG00000115355.15|CCDC88A	turquoise
ENSG00000115365.11|LANCL1	blue
ENSG00000115415.18|STAT1	yellow
ENSG00000115523.16|GNLY	blue
ENSG00000115525.17|ST3GAL5	brown
ENSG00000115568.15|ZNF142	turquoise
ENSG00000115590.13|IL1R2	turquoise
ENSG00000115604.10|IL18R1	blue
ENSG00000115607.9|IL18RAP	blue
ENSG00000115738.9|ID2	blue
ENSG00000115758.12|ODC1	blue
ENSG00000115828.15|QPCT	turquoise
ENSG00000115902.10|SLC1A4	brown
ENSG00000115919.14|KYNU	turquoise
ENSG00000115998.7|C2orf42	blue
ENSG00000116096.5|SPR	turquoise
ENSG00000116128.10|BCL9	turquoise
ENSG00000116133.11|DHCR24	blue
ENSG00000116157.5|GPX7	blue
ENSG00000116260.16|QSOX1	turquoise
ENSG00000116574.5|RHOU	turquoise
ENSG00000116649.9|SRM	green
ENSG00000116667.12|C1orf21	blue
ENSG00000116678.19|LEPR	turquoise
ENSG00000116679.15|IVNS1ABP	red
ENSG00000116685.15|KIAA2013	green
ENSG00000116701.14|NCF2	turquoise
ENSG00000116711.9|PLA2G4A	turquoise
ENSG00000116729.13|WLS	turquoise
ENSG00000116741.7|RGS2	turquoise
ENSG00000116791.13|CRYZ	blue
ENSG00000116824.4|CD2	blue
ENSG00000116852.14|KIF21B	blue
ENSG00000116962.14|NID1	turquoise
ENSG00000116990.10|MYCL	turquoise
ENSG00000117009.11|KMO	brown
ENSG00000117115.12|PADI2	turquoise
ENSG00000117143.13|UAP1	blue
ENSG00000117155.16|SSX2IP	blue
ENSG00000117226.11|GBP3	N/A
ENSG00000117228.9|GBP1	yellow
ENSG00000117280.12|RAB29	blue
ENSG00000117281.15|CD160	blue
ENSG00000117298.14|ECE1	turquoise
ENSG00000117308.14|GALE	brown
ENSG00000117394.20|SLC2A1	blue
ENSG00000117480.15|FAAH	turquoise
ENSG00000117560.7|FASLG	blue
ENSG00000117597.17|DIEXF	blue
ENSG00000117602.11|RCAN3	turquoise
ENSG00000117616.17|RSRP1	blue
ENSG00000117632.22|STMN1	blue
ENSG00000117748.9|RPA2	blue
ENSG00000117906.13|RCN2	blue
ENSG00000117984.13|CTSD	turquoise
ENSG00000118292.8|C1orf54	turquoise
ENSG00000118412.12|CASP8AP2	blue
ENSG00000118495.18|PLAGL1	turquoise
ENSG00000118503.14|TNFAIP3	turquoise
ENSG00000118508.4|RAB32	turquoise
ENSG00000118515.11|SGK1	turquoise
ENSG00000118596.11|SLC16A7	brown
ENSG00000118762.7|PKD2	turquoise
ENSG00000118922.17|KLF12	blue
ENSG00000118961.14|LDAH	blue
ENSG00000118971.7|CCND2	blue
ENSG00000118985.15|ELL2	turquoise
ENSG00000119139.17|TJP2	brown
ENSG00000119242.8|CCDC92	blue
ENSG00000119280.16|C1orf198	N/A
ENSG00000119333.11|WDR34	blue
ENSG00000119401.10|TRIM32	blue
ENSG00000119403.13|PHF19	brown
ENSG00000119408.16|NEK6	turquoise
ENSG00000119431.9|HDHD3	turquoise
ENSG00000119457.7|SLC46A2	turquoise
ENSG00000119508.17|NR4A3	turquoise
ENSG00000119522.16|DENND1A	turquoise
ENSG00000119535.17|CSF3R	turquoise
ENSG00000119599.16|DCAF4	blue
ENSG00000119655.10|NPC2	turquoise
ENSG00000119686.9|FLVCR2	turquoise
ENSG00000119714.10|GPR68	blue
ENSG00000119866.20|BCL11A	turquoise
ENSG00000119900.7|OGFRL1	turquoise
ENSG00000119915.4|ELOVL3	turquoise
ENSG00000119917.13|IFIT3	yellow
ENSG00000119922.9|IFIT2	yellow
ENSG00000119943.12|PYROXD2	blue
ENSG00000119986.6|AVPI1	turquoise
ENSG00000120008.15|WDR11	brown
ENSG00000120053.10|GOT1	brown
ENSG00000120129.5|DUSP1	turquoise
ENSG00000120162.9|MOB3B	turquoise
ENSG00000120210.6|INSL6	turquoise
ENSG00000120217.13|CD274	yellow
ENSG00000120262.9|CCDC170	turquoise
ENSG00000120280.5|CXorf21	turquoise
ENSG00000120334.15|CENPL	blue
ENSG00000120509.10|PDZD11	brown
ENSG00000120594.16|PLXDC2	turquoise
ENSG00000120694.19|HSPH1	brown
ENSG00000120696.8|KBTBD7	turquoise
ENSG00000120708.16|TGFBI	turquoise
ENSG00000120738.7|EGR1	turquoise
ENSG00000120832.9|MTERF2	blue
ENSG00000120833.13|SOCS2	blue
ENSG00000120868.13|APAF1	turquoise
ENSG00000120885.21|CLU	turquoise
ENSG00000120889.12|TNFRSF10B	turquoise
ENSG00000120896.13|SORBS3	turquoise
ENSG00000120910.14|PPP3CC	blue
ENSG00000120949.14|TNFRSF8	brown
ENSG00000121060.16|TRIM25	turquoise
ENSG00000121064.12|SCPEP1	turquoise
ENSG00000121104.7|FAM117A	red
ENSG00000121297.6|TSHZ3	turquoise
ENSG00000121310.16|ECHDC2	blue
ENSG00000121316.10|PLBD1	turquoise
ENSG00000121406.8|ZNF549	blue
ENSG00000121552.3|CSTA	turquoise
ENSG00000121797.9|CCRL2	turquoise
ENSG00000121807.5|CCR2	turquoise
ENSG00000121858.10|TNFSF10	yellow
ENSG00000121895.7|TMEM156	blue
ENSG00000121933.18|TMIGD3	turquoise
ENSG00000121966.6|CXCR4	blue
ENSG00000122025.14|FLT3	turquoise
ENSG00000122035.6|RASL11A	brown
ENSG00000122121.10|XPNPEP2	brown
ENSG00000122126.15|OCRL	turquoise
ENSG00000122188.12|LAX1	blue
ENSG00000122223.12|CD244	blue
ENSG00000122224.17|LY9	blue
ENSG00000122335.13|SERAC1	turquoise
ENSG00000122417.15|ODF2L	blue
ENSG00000122547.10|EEPD1	turquoise
ENSG00000122591.11|FAM126A	brown
ENSG00000122642.10|FKBP9	turquoise
ENSG00000122644.12|ARL4A	turquoise
ENSG00000122694.15|GLIPR2	turquoise
ENSG00000122877.15|EGR2	turquoise
ENSG00000122952.16|ZWINT	blue
ENSG00000123159.15|GIPC1	blue
ENSG00000123213.22|NLN	turquoise
ENSG00000123219.12|CENPK	blue
ENSG00000123240.16|OPTN	blue
ENSG00000123358.19|NR4A1	brown
ENSG00000123384.13|LRP1	turquoise
ENSG00000123405.13|NFE2	turquoise
ENSG00000123416.15|TUBA1B	brown
ENSG00000123427.16|EEF1AKMT3	turquoise
ENSG00000123610.4|TNFAIP6	turquoise
ENSG00000123636.17|BAZ2B	turquoise
ENSG00000123684.12|LPGAT1	turquoise
ENSG00000123685.8|BATF3	brown
ENSG00000123689.5|G0S2	turquoise
ENSG00000123700.4|KCNJ2	N/A
ENSG00000123989.13|CHPF	blue
ENSG00000124019.9|FAM124B	turquoise
ENSG00000124145.6|SDC4	turquoise
ENSG00000124216.3|SNAI1	turquoise
ENSG00000124243.17|BCAS4	blue
ENSG00000124256.14|ZBP1	blue
ENSG00000124313.13|IQSEC2	turquoise
ENSG00000124357.12|NAGK	turquoise
ENSG00000124406.16|ATP8A1	blue
ENSG00000124459.11|ZNF45	blue
ENSG00000124491.15|F13A1	turquoise
ENSG00000124496.12|TRERF1	turquoise
ENSG00000124508.16|BTN2A2	turquoise
ENSG00000124575.6|HIST1H1D	blue
ENSG00000124587.13|PEX6	turquoise
ENSG00000124588.19|NQO2	turquoise
ENSG00000124731.12|TREM1	turquoise
ENSG00000124762.13|CDKN1A	turquoise
ENSG00000124813.20|RUNX2	turquoise
ENSG00000124882.3|EREG	turquoise
ENSG00000124942.13|AHNAK	turquoise
ENSG00000125148.6|MT2A	yellow
ENSG00000125245.12|GPR18	blue
ENSG00000125247.15|TMTC4	blue
ENSG00000125249.6|RAP2A	blue
ENSG00000125257.13|ABCC4	blue
ENSG00000125347.13|IRF1	yellow
ENSG00000125354.22|SEPT6	blue
ENSG00000125430.8|HS3ST3B1	blue
ENSG00000125498.19|KIR2DL1	blue
ENSG00000125505.16|MBOAT7	turquoise
ENSG00000125510.15|OPRL1	brown
ENSG00000125538.11|IL1B	turquoise
ENSG00000125630.15|POLR1B	blue
ENSG00000125730.16|C3	brown
ENSG00000125735.10|TNFSF14	red
ENSG00000125740.13|FOSB	turquoise
ENSG00000125772.12|GPCPD1	turquoise
ENSG00000125810.9|CD93	turquoise
ENSG00000125812.15|GZF1	turquoise
ENSG00000125864.13|BFSP1	blue
ENSG00000125868.15|DSTN	blue
ENSG00000125869.9|LAMP5	turquoise
ENSG00000125898.12|FAM110A	brown
ENSG00000125910.5|S1PR4	brown
ENSG00000125912.10|NCLN	turquoise
ENSG00000125945.14|ZNF436	N/A
ENSG00000125968.8|ID1	turquoise
ENSG00000126003.6|PLAGL2	brown
ENSG00000126262.4|FFAR2	turquoise
ENSG00000126264.9|HCST	blue
ENSG00000126353.3|CCR7	N/A
ENSG00000126368.5|NR1D1	brown
ENSG00000126458.3|RRAS	brown
ENSG00000126467.10|TSKS	brown
ENSG00000126709.14|IFI6	yellow
ENSG00000126759.13|CFP	turquoise
ENSG00000126821.7|SGPP1	brown
ENSG00000126822.16|PLEKHG3	blue
ENSG00000126860.11|EVI2A	turquoise
ENSG00000126883.16|NUP214	turquoise
ENSG00000126895.13|AVPR2	brown
ENSG00000126934.13|MAP2K2	green
ENSG00000126947.12|ARMCX1	turquoise
ENSG00000126970.15|ZC4H2	N/A
ENSG00000127081.13|ZNF484	blue
ENSG00000127124.14|HIVEP3	brown
ENSG00000127152.17|BCL11B	blue
ENSG00000127191.17|TRAF2	blue
ENSG00000127311.9|HELB	blue
ENSG00000127314.17|RAP1B	brown
ENSG00000127334.10|DYRK2	blue
ENSG00000127399.14|LRRC61	blue
ENSG00000127418.14|FGFRL1	brown
ENSG00000127507.17|ADGRE2	brown
ENSG00000127528.5|KLF2	green
ENSG00000127586.16|CHTF18	blue
ENSG00000127603.24|MACF1	blue
ENSG00000127838.13|PNKD	turquoise
ENSG00000127920.5|GNG11	N/A
ENSG00000127946.16|HIP1	turquoise
ENSG00000127947.15|PTPN12	blue
ENSG00000127951.6|FGL2	turquoise
ENSG00000127954.12|STEAP4	turquoise
ENSG00000128016.5|ZFP36	turquoise
ENSG00000128059.8|PPAT	blue
ENSG00000128203.6|ASPHD2	green
ENSG00000128283.6|CDC42EP1	turquoise
ENSG00000128284.19|APOL3	yellow
ENSG00000128294.15|TPST2	blue
ENSG00000128309.16|MPST	turquoise
ENSG00000128311.13|TST	turquoise
ENSG00000128383.12|APOBEC3A	turquoise
ENSG00000128487.16|SPECC1	turquoise
ENSG00000128581.15|IFT22	blue
ENSG00000128604.19|IRF5	turquoise
ENSG00000128791.11|TWSG1	turquoise
ENSG00000128805.14|ARHGAP22	turquoise
ENSG00000128815.19|WDFY4	turquoise
ENSG00000128872.9|TMOD2	turquoise
ENSG00000128928.8|IVD	brown
ENSG00000128944.13|KNSTRN	brown
ENSG00000129116.17|PALLD	turquoise
ENSG00000129219.13|PLD2	turquoise
ENSG00000129353.14|SLC44A2	brown
ENSG00000129450.8|SIGLEC9	turquoise
ENSG00000129538.13|RNASE1	turquoise
ENSG00000129757.12|CDKN1C	brown
ENSG00000129824.15|RPS4Y1	N/A
ENSG00000129925.10|TMEM8A	green
ENSG00000129968.15|ABHD17A	blue
ENSG00000130005.12|GAMT	blue
ENSG00000130021.13|PUDP	turquoise
ENSG00000130038.9|CRACR2A	blue
ENSG00000130150.11|MOSPD2	turquoise
ENSG00000130164.13|LDLR	turquoise
ENSG00000130193.7|THEM6	brown
ENSG00000130202.9|NECTIN2	turquoise
ENSG00000130222.10|GADD45G	turquoise
ENSG00000130300.8|PLVAP	brown
ENSG00000130304.16|SLC27A1	turquoise
ENSG00000130340.15|SNX9	brown
ENSG00000130487.5|KLHDC7B	yellow
ENSG00000130511.15|SSBP4	blue
ENSG00000130529.15|TRPM4	turquoise
ENSG00000130558.19|OLFM1	turquoise
ENSG00000130598.15|TNNI2	brown
ENSG00000130720.12|FIBCD1	brown
ENSG00000130726.11|TRIM28	N/A
ENSG00000130766.4|SESN2	blue
ENSG00000130772.13|MED18	brown
ENSG00000130787.13|HIP1R	blue
ENSG00000130844.16|ZNF331	turquoise
ENSG00000131002.11|TXLNGY	N/A
ENSG00000131018.22|SYNE1	blue
ENSG00000131042.14|LILRB2	brown
ENSG00000131069.19|ACSS2	turquoise
ENSG00000131089.15|ARHGEF9	blue
ENSG00000131127.13|ZNF141	blue
ENSG00000131196.17|NFATC1	brown
ENSG00000131203.12|IDO1	yellow
ENSG00000131238.17|PPT1	turquoise
ENSG00000131355.14|ADGRE3	brown
ENSG00000131378.13|RFTN1	brown
ENSG00000131401.11|NAPSB	turquoise
ENSG00000131437.15|KIF3A	blue
ENSG00000131634.13|TMEM204	blue
ENSG00000131669.9|NINJ1	turquoise
ENSG00000131724.10|IL13RA1	turquoise
ENSG00000131781.12|FMO5	turquoise
ENSG00000131791.7|PRKAB2	N/A
ENSG00000131845.14|ZNF304	blue
ENSG00000131873.5|CHSY1	turquoise
ENSG00000131943.17|C19orf12	blue
ENSG00000131979.18|GCH1	brown
ENSG00000131981.15|LGALS3	turquoise
ENSG00000132122.11|SPATA6	brown
ENSG00000132182.11|NUP210	blue
ENSG00000132205.10|EMILIN2	turquoise
ENSG00000132329.10|RAMP1	blue
ENSG00000132334.16|PTPRE	turquoise
ENSG00000132359.14|RAP1GAP2	brown
ENSG00000132386.10|SERPINF1	turquoise
ENSG00000132405.18|TBC1D14	turquoise
ENSG00000132423.11|COQ3	brown
ENSG00000132436.11|FIGNL1	blue
ENSG00000132465.10|JCHAIN	N/A
ENSG00000132510.10|KDM6B	turquoise
ENSG00000132514.13|CLEC10A	turquoise
ENSG00000132530.16|XAF1	yellow
ENSG00000132640.14|BTBD3	N/A
ENSG00000132661.3|NXT1	turquoise
ENSG00000132669.12|RIN2	turquoise
ENSG00000132718.8|SYT11	blue
ENSG00000132744.7|ACY3	brown
ENSG00000132801.6|ZSWIM3	N/A
ENSG00000132819.16|RBM38	blue
ENSG00000132825.6|PPP1R3D	turquoise
ENSG00000132879.13|FBXO44	blue
ENSG00000132965.9|ALOX5AP	red
ENSG00000133065.10|SLC41A1	blue
ENSG00000133067.17|LGR6	blue
ENSG00000133105.7|RXFP2	turquoise
ENSG00000133106.14|EPSTI1	yellow
ENSG00000133134.11|BEX2	blue
ENSG00000133142.17|TCEAL4	turquoise
ENSG00000133246.11|PRAM1	turquoise
ENSG00000133317.14|LGALS12	turquoise
ENSG00000133318.13|RTN3	turquoise
ENSG00000133321.10|RARRES3	blue
ENSG00000133561.15|GIMAP6	blue
ENSG00000133612.18|AGAP3	turquoise
ENSG00000133657.14|ATP13A3	turquoise
ENSG00000133661.15|SFTPD	brown
ENSG00000133687.15|TMTC1	brown
ENSG00000133789.14|SWAP70	brown
ENSG00000133805.15|AMPD3	turquoise
ENSG00000133808.4|MICALCL	turquoise
ENSG00000133816.13|MICAL2	turquoise
ENSG00000133818.13|RRAS2	blue
ENSG00000133835.14|HSD17B4	turquoise
ENSG00000133874.1|RNF122	brown
ENSG00000133935.6|ERG28	blue
ENSG00000133985.2|TTC9	brown
ENSG00000134028.14|ADAMDEC1	turquoise
ENSG00000134057.14|CCNB1	brown
ENSG00000134061.5|CD180	brown
ENSG00000134070.4|IRAK2	blue
ENSG00000134107.4|BHLHE40	turquoise
ENSG00000134184.12|GSTM1	turquoise
ENSG00000134198.9|TSPAN2	blue
ENSG00000134215.15|VAV3	red
ENSG00000134222.16|PSRC1	turquoise
ENSG00000134242.15|PTPN22	blue
ENSG00000134256.12|CD101	brown
ENSG00000134285.10|FKBP11	blue
ENSG00000134291.11|TMEM106C	blue
ENSG00000134294.13|SLC38A2	turquoise
ENSG00000134321.11|RSAD2	yellow
ENSG00000134324.11|LPIN1	blue
ENSG00000134326.11|CMPK2	yellow
ENSG00000134352.19|IL6ST	turquoise
ENSG00000134369.15|NAV1	N/A
ENSG00000134463.14|ECHDC3	turquoise
ENSG00000134470.20|IL15RA	turquoise
ENSG00000134490.13|TMEM241	blue
ENSG00000134531.9|EMP1	turquoise
ENSG00000134539.16|KLRD1	blue
ENSG00000134545.13|KLRC1	blue
ENSG00000134574.11|DDB2	blue
ENSG00000134575.9|ACP2	brown
ENSG00000134594.4|RAB33A	blue
ENSG00000134602.15|STK26	blue
ENSG00000134627.11|PIWIL4	turquoise
ENSG00000134686.18|PHC2	turquoise
ENSG00000134690.10|CDCA8	blue
ENSG00000134698.10|AGO4	turquoise
ENSG00000134744.13|ZCCHC11	blue
ENSG00000134755.14|DSC2	turquoise
ENSG00000134824.13|FADS2	blue
ENSG00000134905.16|CARS2	turquoise
ENSG00000134954.14|ETS1	blue
ENSG00000134955.11|SLC37A2	turquoise
ENSG00000134986.13|NREP	turquoise
ENSG00000135046.13|ANXA1	turquoise
ENSG00000135047.14|CTSL	brown
ENSG00000135048.13|TMEM2	blue
ENSG00000135052.16|GOLM1	turquoise
ENSG00000135074.15|ADAM19	turquoise
ENSG00000135083.14|CCNJL	blue
ENSG00000135114.12|OASL	yellow
ENSG00000135218.17|CD36	turquoise
ENSG00000135269.17|TES	brown
ENSG00000135362.13|PRR5L	brown
ENSG00000135363.11|LMO2	green
ENSG00000135378.3|PRRG4	turquoise
ENSG00000135404.11|CD63	turquoise
ENSG00000135426.15|TESPA1	blue
ENSG00000135439.11|AGAP2	blue
ENSG00000135469.13|COQ10A	blue
ENSG00000135473.14|PAN2	turquoise
ENSG00000135597.18|REPS1	brown
ENSG00000135604.9|STX11	turquoise
ENSG00000135617.3|PRADC1	brown
ENSG00000135631.16|RAB11FIP5	blue
ENSG00000135632.11|SMYD5	brown
ENSG00000135636.13|DYSF	turquoise
ENSG00000135637.13|CCDC142	turquoise
ENSG00000135655.15|USP15	turquoise
ENSG00000135678.11|CPM	turquoise
ENSG00000135736.5|CCDC102A	blue
ENSG00000135763.9|URB2	N/A
ENSG00000135821.17|GLUL	turquoise
ENSG00000135828.11|RNASEL	N/A
ENSG00000135838.13|NPL	turquoise
ENSG00000135842.16|FAM129A	turquoise
ENSG00000135912.10|TTLL4	turquoise
ENSG00000135916.15|ITM2C	turquoise
ENSG00000135929.8|CYP27A1	turquoise
ENSG00000135968.20|GCC2	blue
ENSG00000135976.17|ANKRD36	blue
ENSG00000136026.13|CKAP4	turquoise
ENSG00000136040.8|PLXNC1	N/A
ENSG00000136048.13|DRAM1	turquoise
ENSG00000136068.14|FLNB	brown
ENSG00000136098.16|NEK3	turquoise
ENSG00000136111.12|TBC1D4	turquoise
ENSG00000136193.16|SCRN1	brown
ENSG00000136205.16|TNS3	turquoise
ENSG00000136213.9|CHST12	blue
ENSG00000136238.17|RAC1	turquoise
ENSG00000136295.14|TTYH3	turquoise
ENSG00000136315.4|AL355922.1	turquoise
ENSG00000136404.15|TM6SF1	turquoise
ENSG00000136478.7|TEX2	turquoise
ENSG00000136514.2|RTP4	brown
ENSG00000136630.12|HLX	turquoise
ENSG00000136636.12|KCTD3	turquoise
ENSG00000136689.18|IL1RN	turquoise
ENSG00000136717.14|BIN1	blue
ENSG00000136732.14|GYPC	blue
ENSG00000136802.11|LRRC8A	blue
ENSG00000136810.12|TXN	turquoise
ENSG00000136824.18|SMC2	brown
ENSG00000136826.14|KLF4	turquoise
ENSG00000136830.11|FAM129B	turquoise
ENSG00000136869.13|TLR4	turquoise
ENSG00000136878.12|USP20	blue
ENSG00000136950.13|ARPC5L	blue
ENSG00000136997.17|MYC	turquoise
ENSG00000137054.15|POLR1E	blue
ENSG00000137101.12|CD72	blue
ENSG00000137177.19|KIF13A	turquoise
ENSG00000137185.11|ZSCAN9	turquoise
ENSG00000137193.13|PIM1	blue
ENSG00000137198.9|GMPR	yellow
ENSG00000137265.14|IRF4	turquoise
ENSG00000137310.11|TCF19	blue
ENSG00000137312.14|FLOT1	turquoise
ENSG00000137331.11|IER3	turquoise
ENSG00000137337.14|MDC1	blue
ENSG00000137393.9|RNF144B	brown
ENSG00000137404.14|NRM	turquoise
ENSG00000137441.7|FGFBP2	blue
ENSG00000137462.6|TLR2	turquoise
ENSG00000137474.19|MYO7A	turquoise
ENSG00000137501.17|SYTL2	blue
ENSG00000137575.11|SDCBP	turquoise
ENSG00000137628.16|DDX60	blue
ENSG00000137642.12|SORL1	red
ENSG00000137726.16|FXYD6	turquoise
ENSG00000137757.10|CASP5	brown
ENSG00000137767.13|SQOR	turquoise
ENSG00000137801.10|THBS1	turquoise
ENSG00000137802.13|MAPKBP1	blue
ENSG00000137807.13|KIF23	turquoise
ENSG00000137959.15|IFI44L	yellow
ENSG00000137965.10|IFI44	yellow
ENSG00000138002.14|IFT172	blue
ENSG00000138031.14|ADCY3	turquoise
ENSG00000138061.11|CYP1B1	turquoise
ENSG00000138069.16|RAB1A	turquoise
ENSG00000138111.14|MFSD13A	turquoise
ENSG00000138119.16|MYOF	brown
ENSG00000138134.11|STAMBPL1	blue
ENSG00000138138.13|ATAD1	brown
ENSG00000138166.5|DUSP5	brown
ENSG00000138172.10|CALHM2	brown
ENSG00000138185.19|ENTPD1	turquoise
ENSG00000138363.14|ATIC	blue
ENSG00000138378.17|STAT4	blue
ENSG00000138411.10|HECW2	brown
ENSG00000138413.13|IDH1	turquoise
ENSG00000138439.11|FAM117B	brown
ENSG00000138449.10|SLC40A1	turquoise
ENSG00000138463.8|DIRC2	turquoise
ENSG00000138496.16|PARP9	yellow
ENSG00000138621.11|PPCDC	brown
ENSG00000138639.17|ARHGAP24	turquoise
ENSG00000138640.14|FAM13A	turquoise
ENSG00000138646.8|HERC5	yellow
ENSG00000138658.15|ZGRF1	blue
ENSG00000138670.17|RASGEF1B	turquoise
ENSG00000138678.10|GPAT3	turquoise
ENSG00000138744.14|NAAA	brown
ENSG00000138756.17|BMP2K	turquoise
ENSG00000138758.11|SEPT11	blue
ENSG00000138767.12|CNOT6L	blue
ENSG00000138778.11|CENPE	brown
ENSG00000138795.9|LEF1	blue
ENSG00000138821.12|SLC39A8	red
ENSG00000138829.11|FBN2	turquoise
ENSG00000138835.22|RGS3	blue
ENSG00000139083.10|ETV6	turquoise
ENSG00000139112.10|GABARAPL1	turquoise
ENSG00000139116.18|KIF21A	blue
ENSG00000139117.13|CPNE8	turquoise
ENSG00000139182.13|CLSTN3	blue
ENSG00000139187.9|KLRG1	blue
ENSG00000139190.16|VAMP1	blue
ENSG00000139211.6|AMIGO2	blue
ENSG00000139289.13|PHLDA1	turquoise
ENSG00000139318.7|DUSP6	turquoise
ENSG00000139344.7|AMDHD1	N/A
ENSG00000139370.11|SLC15A4	blue
ENSG00000139410.14|SDSL	turquoise
ENSG00000139531.12|SUOX	turquoise
ENSG00000139537.10|CCDC65	blue
ENSG00000139567.12|ACVRL1	turquoise
ENSG00000139572.3|GPR84	turquoise
ENSG00000139626.15|ITGB7	blue
ENSG00000139641.12|ESYT1	blue
ENSG00000139645.9|ANKRD52	blue
ENSG00000139679.15|LPAR6	turquoise
ENSG00000139832.4|RAB20	turquoise
ENSG00000139946.9|PELI2	turquoise
ENSG00000139970.16|RTN1	turquoise
ENSG00000139990.17|DCAF5	blue
ENSG00000140022.9|STON2	turquoise
ENSG00000140090.17|SLC24A4	turquoise
ENSG00000140105.17|WARS	brown
ENSG00000140259.6|MFAP1	blue
ENSG00000140332.15|TLE3	turquoise
ENSG00000140368.12|PSTPIP1	turquoise
ENSG00000140379.7|BCL2A1	brown
ENSG00000140398.13|NEIL1	blue
ENSG00000140450.8|ARRDC4	turquoise
ENSG00000140463.13|BBS4	blue
ENSG00000140511.11|HAPLN3	turquoise
ENSG00000140525.17|FANCI	blue
ENSG00000140563.14|MCTP2	blue
ENSG00000140564.11|FURIN	turquoise
ENSG00000140577.15|CRTC3	turquoise
ENSG00000140749.8|IGSF6	turquoise
ENSG00000140836.15|ZFHX3	turquoise
ENSG00000140848.16|CPNE2	turquoise
ENSG00000140853.15|NLRC5	blue
ENSG00000140931.19|CMTM3	turquoise
ENSG00000140932.9|CMTM2	turquoise
ENSG00000140939.14|NOL3	turquoise
ENSG00000140945.16|CDH13	brown
ENSG00000140961.12|OSGIN1	brown
ENSG00000140968.10|IRF8	turquoise
ENSG00000140995.16|DEF8	turquoise
ENSG00000141012.12|GALNS	turquoise
ENSG00000141040.14|ZNF287	blue
ENSG00000141098.12|GFOD2	turquoise
ENSG00000141232.4|TOB1	N/A
ENSG00000141293.15|SKAP1	blue
ENSG00000141401.11|IMPA2	turquoise
ENSG00000141429.13|GALNT1	green
ENSG00000141447.17|OSBPL1A	turquoise
ENSG00000141452.9|C18orf8	brown
ENSG00000141458.12|NPC1	blue
ENSG00000141497.13|ZMYND15	brown
ENSG00000141504.11|SAT2	turquoise
ENSG00000141505.11|ASGR1	turquoise
ENSG00000141524.15|TMC6	brown
ENSG00000141574.7|SECTM1	yellow
ENSG00000141682.11|PMAIP1	N/A
ENSG00000141696.12|P3H4	blue
ENSG00000141698.16|NT5C3B	turquoise
ENSG00000141736.13|ERBB2	blue
ENSG00000141905.18|NFIC	turquoise
ENSG00000141933.9|TPGS1	green
ENSG00000142046.14|TMEM91	turquoise
ENSG00000142089.15|IFITM3	brown
ENSG00000142102.15|PGGHG	blue
ENSG00000142168.14|SOD1	brown
ENSG00000142173.14|COL6A2	blue
ENSG00000142178.7|SIK1	N/A
ENSG00000142185.16|TRPM2	turquoise
ENSG00000142192.20|APP	turquoise
ENSG00000142327.12|RNPEPL1	green
ENSG00000142405.21|NLRP12	turquoise
ENSG00000142512.14|SIGLEC10	brown
ENSG00000142528.15|ZNF473	blue
ENSG00000142544.6|CTU1	green
ENSG00000142556.18|ZNF614	N/A
ENSG00000142657.20|PGD	turquoise
ENSG00000142687.17|KIAA0319L	turquoise
ENSG00000142765.17|SYTL1	brown
ENSG00000142794.18|NBPF3	blue
ENSG00000142875.19|PRKACB	blue
ENSG00000142961.14|MOB3C	turquoise
ENSG00000143079.14|CTTNBP2NL	turquoise
ENSG00000143162.7|CREG1	turquoise
ENSG00000143167.11|GPA33	brown
ENSG00000143184.4|XCL1	blue
ENSG00000143185.3|XCL2	blue
ENSG00000143226.13|FCGR2A	turquoise
ENSG00000143344.15|RGL1	turquoise
ENSG00000143384.12|MCL1	turquoise
ENSG00000143409.15|MINDY1	turquoise
ENSG00000143457.10|GOLPH3L	blue
ENSG00000143458.11|GABPB2	blue
ENSG00000143499.13|SMYD2	red
ENSG00000143537.13|ADAM15	turquoise
ENSG00000143545.8|RAB13	turquoise
ENSG00000143546.9|S100A8	turquoise
ENSG00000143772.9|ITPKB	blue
ENSG00000143797.11|MBOAT2	turquoise
ENSG00000143799.12|PARP1	blue
ENSG00000143819.12|EPHX1	turquoise
ENSG00000143851.15|PTPN7	blue
ENSG00000143878.9|RHOB	brown
ENSG00000143889.15|HNRNPLL	turquoise
ENSG00000143891.16|GALM	red
ENSG00000143924.18|EML4	brown
ENSG00000144199.11|FAHD2B	blue
ENSG00000144354.13|CDCA7	blue
ENSG00000144485.10|HES6	blue
ENSG00000144597.13|EAF1	turquoise
ENSG00000144647.5|POMGNT2	N/A
ENSG00000144655.14|CSRNP1	turquoise
ENSG00000144659.10|SLC25A38	blue
ENSG00000144791.9|LIMD1	brown
ENSG00000144802.11|NFKBIZ	brown
ENSG00000144843.11|ADPRH	turquoise
ENSG00000144959.9|NCEH1	turquoise
ENSG00000145214.13|DGKQ	blue
ENSG00000145220.13|LYAR	blue
ENSG00000145247.11|OCIAD2	blue
ENSG00000145284.11|SCD5	blue
ENSG00000145287.10|PLAC8	yellow
ENSG00000145335.15|SNCA	turquoise
ENSG00000145349.16|CAMK2D	turquoise
ENSG00000145365.10|TIFA	turquoise
ENSG00000145391.13|SETD7	turquoise
ENSG00000145416.13|MARCH1	turquoise
ENSG00000145431.10|PDGFC	turquoise
ENSG00000145476.15|CYP4V2	brown
ENSG00000145569.5|FAM105A	turquoise
ENSG00000145632.14|PLK2	turquoise
ENSG00000145649.7|GZMA	blue
ENSG00000145675.14|PIK3R1	blue
ENSG00000145685.13|LHFPL2	turquoise
ENSG00000145723.16|GIN1	brown
ENSG00000145730.20|PAM	red
ENSG00000145819.15|ARHGAP26	turquoise
ENSG00000145908.12|ZNF300	N/A
ENSG00000145990.10|GFOD1	blue
ENSG00000146054.17|TRIM7	turquoise
ENSG00000146070.16|PLA2G7	turquoise
ENSG00000146072.6|TNFRSF21	turquoise
ENSG00000146094.13|DOK3	turquoise
ENSG00000146192.14|FGD2	brown
ENSG00000146232.15|NFKBIE	turquoise
ENSG00000146263.11|MMS22L	brown
ENSG00000146281.5|PM20D2	blue
ENSG00000146285.13|SCML4	blue
ENSG00000146373.16|RNF217	turquoise
ENSG00000146409.10|SLC18B1	turquoise
ENSG00000146416.17|AIG1	brown
ENSG00000146425.10|DYNLT1	turquoise
ENSG00000146426.17|TIAM2	brown
ENSG00000146433.8|TMEM181	blue
ENSG00000146535.13|GNA12	turquoise
ENSG00000146587.17|RBAK	N/A
ENSG00000146592.16|CREB5	turquoise
ENSG00000146918.19|NCAPG2	blue
ENSG00000147119.3|CHST7	brown
ENSG00000147138.1|GPR174	blue
ENSG00000147155.10|EBP	blue
ENSG00000147168.12|IL2RG	blue
ENSG00000147394.18|ZNF185	turquoise
ENSG00000147408.14|CSGALNACT1	red
ENSG00000147416.10|ATP6V1B2	turquoise
ENSG00000147454.13|SLC25A37	turquoise
ENSG00000147576.15|ADHFE1	red
ENSG00000147804.9|SLC39A4	turquoise
ENSG00000147813.15|NAPRT	turquoise
ENSG00000147883.10|CDKN2B	N/A
ENSG00000147894.14|C9orf72	turquoise
ENSG00000148019.12|CEP78	blue
ENSG00000148057.15|IDNK	blue
ENSG00000148110.15|MFSD14B	green
ENSG00000148158.16|SNX30	turquoise
ENSG00000148175.12|STOM	blue
ENSG00000148180.19|GSN	turquoise
ENSG00000148200.16|NR6A1	turquoise
ENSG00000148288.11|GBGT1	turquoise
ENSG00000148339.12|SLC25A25	brown
ENSG00000148344.10|PTGES	brown
ENSG00000148429.14|USP6NL	turquoise
ENSG00000148450.12|MSRB2	turquoise
ENSG00000148488.15|ST8SIA6	blue
ENSG00000148655.14|LRMDA	turquoise
ENSG00000148737.16|TCF7L2	brown
ENSG00000148803.11|FUOM	turquoise
ENSG00000148841.15|ITPRIP	turquoise
ENSG00000148926.9|ADM	turquoise
ENSG00000149091.15|DGKZ	red
ENSG00000149131.15|SERPING1	yellow
ENSG00000149150.8|SLC43A1	red
ENSG00000149218.4|ENDOD1	blue
ENSG00000149308.16|NPAT	blue
ENSG00000149311.18|ATM	blue
ENSG00000149357.9|LAMTOR1	turquoise
ENSG00000149418.10|ST14	turquoise
ENSG00000149485.18|FADS1	turquoise
ENSG00000149557.12|FEZ1	blue
ENSG00000149573.8|MPZL2	turquoise
ENSG00000149577.15|SIDT2	brown
ENSG00000149591.16|TAGLN	brown
ENSG00000149798.4|CDC42EP2	turquoise
ENSG00000149809.14|TM7SF2	blue
ENSG00000150045.11|KLRF1	blue
ENSG00000150054.18|MPP7	turquoise
ENSG00000150337.13|FCGR1A	turquoise
ENSG00000150347.14|ARID5B	blue
ENSG00000150540.13|HNMT	turquoise
ENSG00000150637.8|CD226	blue
ENSG00000150681.9|RGS18	turquoise
ENSG00000150687.11|PRSS23	blue
ENSG00000150782.11|IL18	turquoise
ENSG00000150867.13|PIP4K2A	blue
ENSG00000151014.5|NOCT	brown
ENSG00000151062.14|CACNA2D4	turquoise
ENSG00000151093.7|OXSM	blue
ENSG00000151117.8|TMEM86A	turquoise
ENSG00000151135.9|TMEM263	blue
ENSG00000151136.14|BTBD11	turquoise
ENSG00000151176.7|PLBD2	turquoise
ENSG00000151458.11|ANKRD50	turquoise
ENSG00000151490.13|PTPRO	brown
ENSG00000151491.12|EPS8	brown
ENSG00000151650.7|VENTX	turquoise
ENSG00000151651.15|ADAM8	red
ENSG00000151692.14|RNF144A	blue
ENSG00000151725.11|CENPU	brown
ENSG00000151726.13|ACSL1	turquoise
ENSG00000151729.10|SLC25A4	blue
ENSG00000151835.14|SACS	blue
ENSG00000151882.11|CCL28	blue
ENSG00000151883.17|PARP8	red
ENSG00000151914.19|DST	turquoise
ENSG00000151948.11|GLT1D1	turquoise
ENSG00000152061.23|RABGAP1L	brown
ENSG00000152207.7|CYSLTR2	brown
ENSG00000152213.3|ARL11	turquoise
ENSG00000152217.16|SETBP1	brown
ENSG00000152270.8|PDE3B	blue
ENSG00000152315.4|KCNK13	turquoise
ENSG00000152377.13|SPOCK1	turquoise
ENSG00000152380.9|FAM151B	turquoise
ENSG00000152454.3|ZNF256	blue
ENSG00000152465.17|NMT2	blue
ENSG00000152492.13|CCDC50	turquoise
ENSG00000152503.9|TRIM36	brown
ENSG00000152518.7|ZFP36L2	turquoise
ENSG00000152556.15|PFKM	N/A
ENSG00000152672.7|CLEC4F	brown
ENSG00000152766.5|ANKRD22	yellow
ENSG00000152818.18|UTRN	brown
ENSG00000152969.18|JAKMIP1	blue
ENSG00000153064.11|BANK1	turquoise
ENSG00000153071.14|DAB2	blue
ENSG00000153179.12|RASSF3	turquoise
ENSG00000153208.16|MERTK	brown
ENSG00000153234.13|NR4A2	turquoise
ENSG00000153250.19|RBMS1	turquoise
ENSG00000153283.12|CD96	blue
ENSG00000153395.9|LPCAT1	blue
ENSG00000153563.15|CD8A	blue
ENSG00000153786.12|ZDHHC7	turquoise
ENSG00000153823.18|PID1	turquoise
ENSG00000153898.12|MCOLN2	blue
ENSG00000154027.18|AK5	blue
ENSG00000154102.10|C16orf74	turquoise
ENSG00000154122.12|ANKH	blue
ENSG00000154127.9|UBASH3B	brown
ENSG00000154146.12|NRGN	turquoise
ENSG00000154153.13|RETREG1	N/A
ENSG00000154217.14|PITPNC1	blue
ENSG00000154310.16|TNIK	blue
ENSG00000154319.14|FAM167A	brown
ENSG00000154447.14|SH3RF1	brown
ENSG00000154451.14|GBP5	yellow
ENSG00000154511.11|FAM69A	blue
ENSG00000154589.6|LY96	turquoise
ENSG00000154760.13|SLFN13	blue
ENSG00000154874.15|CCDC144B	N/A
ENSG00000154978.12|VOPP1	blue
ENSG00000155016.17|CYP2U1	brown
ENSG00000155090.14|KLF10	turquoise
ENSG00000155093.17|PTPRN2	red
ENSG00000155099.7|TMEM55A	turquoise
ENSG00000155158.20|TTC39B	blue
ENSG00000155254.12|MARVELD1	turquoise
ENSG00000155307.17|SAMSN1	turquoise
ENSG00000155313.15|USP25	green
ENSG00000155363.18|MOV10	brown
ENSG00000155366.16|RHOC	brown
ENSG00000155380.11|SLC16A1	turquoise
ENSG00000155629.14|PIK3AP1	brown
ENSG00000155659.14|VSIG4	turquoise
ENSG00000155846.16|PPARGC1B	brown
ENSG00000155903.11|RASA2	blue
ENSG00000155961.4|RAB39B	blue
ENSG00000155962.12|CLIC2	N/A
ENSG00000156052.10|GNAQ	turquoise
ENSG00000156110.13|ADK	brown
ENSG00000156127.6|BATF	red
ENSG00000156239.11|N6AMT1	blue
ENSG00000156265.15|MAP3K7CL	turquoise
ENSG00000156299.13|TIAM1	turquoise
ENSG00000156414.18|TDRD9	turquoise
ENSG00000156453.13|PCDH1	blue
ENSG00000156475.18|PPP2R2B	blue
ENSG00000156642.16|NPTN	turquoise
ENSG00000156675.15|RAB11FIP1	turquoise
ENSG00000156711.16|MAPK13	blue
ENSG00000156787.16|TBC1D31	blue
ENSG00000156804.7|FBXO32	blue
ENSG00000156853.12|ZNF689	N/A
ENSG00000156966.6|B3GNT7	blue
ENSG00000157168.18|NRG1	turquoise
ENSG00000157240.3|FZD1	brown
ENSG00000157303.10|SUSD3	turquoise
ENSG00000157445.14|CACNA2D3	turquoise
ENSG00000157483.8|MYO1E	turquoise
ENSG00000157514.16|TSC22D3	brown
ENSG00000157551.17|KCNJ15	turquoise
ENSG00000157557.11|ETS2	turquoise
ENSG00000157601.13|MX1	yellow
ENSG00000157693.14|TMEM268	turquoise
ENSG00000157796.17|WDR19	turquoise
ENSG00000157800.17|SLC37A3	turquoise
ENSG00000157827.19|FMNL2	brown
ENSG00000158006.13|PAFAH2	blue
ENSG00000158050.4|DUSP2	turquoise
ENSG00000158062.20|UBXN11	turquoise
ENSG00000158156.7|XKR8	turquoise
ENSG00000158169.12|FANCC	blue
ENSG00000158186.12|MRAS	brown
ENSG00000158286.12|RNF207	brown
ENSG00000158292.6|GPR153	blue
ENSG00000158428.3|CATIP	turquoise
ENSG00000158457.5|TSPAN33	turquoise
ENSG00000158473.6|CD1D	turquoise
ENSG00000158477.6|CD1A	turquoise
ENSG00000158481.12|CD1C	turquoise
ENSG00000158517.13|NCF1	turquoise
ENSG00000158555.14|GDPD5	turquoise
ENSG00000158578.18|ALAS2	N/A
ENSG00000158691.14|ZSCAN12	blue
ENSG00000158714.10|SLAMF8	yellow
ENSG00000158805.11|ZNF276	blue
ENSG00000158825.5|CDA	turquoise
ENSG00000159023.19|EPB41	blue
ENSG00000159128.14|IFNGR2	turquoise
ENSG00000159189.11|C1QC	brown
ENSG00000159267.14|HLCS	blue
ENSG00000159339.13|PADI4	turquoise
ENSG00000159348.12|CYB5R1	turquoise
ENSG00000159388.5|BTG2	turquoise
ENSG00000159399.9|HK2	turquoise
ENSG00000159445.12|THEM4	blue
ENSG00000159496.14|RGL4	brown
ENSG00000159593.14|NAE1	blue
ENSG00000159618.15|ADGRG5	blue
ENSG00000159674.11|SPON2	blue
ENSG00000159713.10|TPPP3	brown
ENSG00000159714.10|ZDHHC1	brown
ENSG00000159733.13|ZFYVE28	blue
ENSG00000159788.18|RGS12	brown
ENSG00000159882.12|ZNF230	turquoise
ENSG00000159917.15|ZNF235	blue
ENSG00000160013.8|PTGIR	turquoise
ENSG00000160050.14|CCDC28B	blue
ENSG00000160111.12|CPAMD8	turquoise
ENSG00000160117.14|ANKLE1	brown
ENSG00000160179.18|ABCG1	turquoise
ENSG00000160218.12|TRAPPC10	blue
ENSG00000160221.16|C21orf33	N/A
ENSG00000160271.14|RALGDS	blue
ENSG00000160284.14|SPATC1L	turquoise
ENSG00000160285.14|LSS	blue
ENSG00000160299.16|PCNT	blue
ENSG00000160305.17|DIP2A	blue
ENSG00000160307.9|S100B	blue
ENSG00000160310.17|PRMT2	blue
ENSG00000160326.13|SLC2A6	brown
ENSG00000160408.14|ST6GALNAC6	blue
ENSG00000160588.9|MPZL3	turquoise
ENSG00000160593.18|JAML	turquoise
ENSG00000160613.12|PCSK7	blue
ENSG00000160654.9|CD3G	blue
ENSG00000160703.15|NLRX1	turquoise
ENSG00000160712.12|IL6R	turquoise
ENSG00000160746.12|ANO10	turquoise
ENSG00000160789.19|LMNA	turquoise
ENSG00000160791.13|CCR5	turquoise
ENSG00000160856.20|FCRL3	blue
ENSG00000160888.6|IER2	turquoise
ENSG00000160932.10|LY6E	yellow
ENSG00000160991.15|ORAI2	turquoise
ENSG00000160999.10|SH2B2	green
ENSG00000161013.16|MGAT4B	turquoise
ENSG00000161055.3|SCGB3A1	brown
ENSG00000161267.11|BDH1	blue
ENSG00000161405.16|IKZF3	blue
ENSG00000161513.11|FDXR	N/A
ENSG00000161638.10|ITGA5	turquoise
ENSG00000161640.15|SIGLEC11	turquoise
ENSG00000161642.17|ZNF385A	turquoise
ENSG00000161643.12|SIGLEC16	turquoise
ENSG00000161791.13|FMNL3	blue
ENSG00000161911.11|TREML1	N/A
ENSG00000161921.14|CXCL16	brown
ENSG00000161944.16|ASGR2	turquoise
ENSG00000161955.16|TNFSF13	turquoise
ENSG00000162063.12|CCNF	blue
ENSG00000162065.12|TBC1D24	turquoise
ENSG00000162078.11|ZG16B	N/A
ENSG00000162129.12|CLPB	turquoise
ENSG00000162174.12|ASRGL1	turquoise
ENSG00000162302.12|RPS6KA4	turquoise
ENSG00000162341.16|TPCN2	turquoise
ENSG00000162383.11|SLC1A7	blue
ENSG00000162396.5|PARS2	N/A
ENSG00000162398.11|LEXM	blue
ENSG00000162433.14|AK4	turquoise
ENSG00000162434.11|JAK1	blue
ENSG00000162444.11|RBP7	turquoise
ENSG00000162496.8|DHRS3	blue
ENSG00000162512.15|SDC3	yellow
ENSG00000162614.18|NEXN	turquoise
ENSG00000162627.16|SNX7	N/A
ENSG00000162639.15|HENMT1	blue
ENSG00000162645.12|GBP2	yellow
ENSG00000162654.8|GBP4	yellow
ENSG00000162676.11|GFI1	blue
ENSG00000162688.16|AGL	blue
ENSG00000162694.13|EXTL2	blue
ENSG00000162711.16|NLRP3	turquoise
ENSG00000162714.12|ZNF496	turquoise
ENSG00000162722.8|TRIM58	N/A
ENSG00000162734.12|PEA15	turquoise
ENSG00000162739.13|SLAMF6	blue
ENSG00000162745.10|OLFML2B	N/A
ENSG00000162746.14|FCRLB	blue
ENSG00000162747.9|FCGR3B	brown
ENSG00000162772.16|ATF3	turquoise
ENSG00000162777.16|DENND2D	blue
ENSG00000162783.10|IER5	green
ENSG00000162804.13|SNED1	brown
ENSG00000162881.6|OXER1	turquoise
ENSG00000162882.14|HAAO	turquoise
ENSG00000162892.15|IL24	blue
ENSG00000162894.11|FCMR	blue
ENSG00000162946.21|DISC1	turquoise
ENSG00000163026.11|WDCP	blue
ENSG00000163069.12|SGCB	N/A
ENSG00000163154.5|TNFAIP8L2	turquoise
ENSG00000163219.11|ARHGAP25	blue
ENSG00000163220.10|S100A9	turquoise
ENSG00000163221.8|S100A12	turquoise
ENSG00000163235.15|TGFA	turquoise
ENSG00000163281.11|GNPDA2	blue
ENSG00000163297.16|ANTXR2	turquoise
ENSG00000163376.11|KBTBD8	brown
ENSG00000163393.12|SLC22A15	turquoise
ENSG00000163412.12|EIF4E3	turquoise
ENSG00000163421.8|PROK2	turquoise
ENSG00000163453.11|IGFBP7	red
ENSG00000163464.7|CXCR1	blue
ENSG00000163482.11|STK36	turquoise
ENSG00000163507.13|KIAA1524	brown
ENSG00000163508.12|EOMES	blue
ENSG00000163517.14|HDAC11	turquoise
ENSG00000163519.13|TRAT1	blue
ENSG00000163521.15|GLB1L	turquoise
ENSG00000163536.12|SERPINI1	blue
ENSG00000163545.8|NUAK2	turquoise
ENSG00000163563.7|MNDA	turquoise
ENSG00000163564.14|PYHIN1	blue
ENSG00000163568.14|AIM2	yellow
ENSG00000163577.7|EIF5A2	blue
ENSG00000163590.13|PPM1L	brown
ENSG00000163606.10|CD200R1	turquoise
ENSG00000163611.11|SPICE1	N/A
ENSG00000163625.15|WDFY3	turquoise
ENSG00000163629.12|PTPN13	brown
ENSG00000163644.14|PPM1K	blue
ENSG00000163659.12|TIPARP	turquoise
ENSG00000163661.3|PTX3	turquoise
ENSG00000163694.14|RBM47	turquoise
ENSG00000163702.18|IL17RC	turquoise
ENSG00000163734.4|CXCL3	turquoise
ENSG00000163736.3|PPBP	N/A
ENSG00000163737.3|PF4	N/A
ENSG00000163739.4|CXCL1	turquoise
ENSG00000163803.12|PLB1	turquoise
ENSG00000163823.3|CCR1	turquoise
ENSG00000163864.15|NMNAT3	N/A
ENSG00000163874.10|ZC3H12A	turquoise
ENSG00000163913.11|IFT122	turquoise
ENSG00000163918.10|RFC4	blue
ENSG00000163932.13|PRKCD	turquoise
ENSG00000163935.13|SFMBT1	blue
ENSG00000163947.11|ARHGEF3	blue
ENSG00000163993.6|S100P	turquoise
ENSG00000164023.14|SGMS2	turquoise
ENSG00000164038.14|SLC9B2	blue
ENSG00000164104.11|HMGB2	turquoise
ENSG00000164105.3|SAP30	turquoise
ENSG00000164116.16|GUCY1A3	brown
ENSG00000164120.13|HPGD	blue
ENSG00000164124.10|TMEM144	turquoise
ENSG00000164125.15|FAM198B	turquoise
ENSG00000164136.16|IL15	turquoise
ENSG00000164211.12|STARD4	blue
ENSG00000164220.6|F2RL2	N/A
ENSG00000164251.4|F2RL1	turquoise
ENSG00000164291.16|ARSK	blue
ENSG00000164292.12|RHOBTB3	blue
ENSG00000164300.16|SERINC5	turquoise
ENSG00000164305.18|CASP3	brown
ENSG00000164308.16|ERAP2	N/A
ENSG00000164323.12|CFAP97	blue
ENSG00000164403.14|SHROOM1	turquoise
ENSG00000164406.7|LEAP2	turquoise
ENSG00000164442.9|CITED2	turquoise
ENSG00000164465.18|DCBLD1	N/A
ENSG00000164483.16|SAMD3	blue
ENSG00000164543.5|STK17A	blue
ENSG00000164674.15|SYTL3	blue
ENSG00000164691.16|TAGAP	turquoise
ENSG00000164713.9|BRI3	green
ENSG00000164733.20|CTSB	turquoise
ENSG00000164808.16|SPIDR	turquoise
ENSG00000164850.14|GPER1	turquoise
ENSG00000164975.15|SNAPC3	brown
ENSG00000165025.14|SYK	turquoise
ENSG00000165029.15|ABCA1	turquoise
ENSG00000165030.3|NFIL3	turquoise
ENSG00000165071.14|TMEM71	turquoise
ENSG00000165092.12|ALDH1A1	turquoise
ENSG00000165097.13|KDM1B	brown
ENSG00000165140.9|FBP1	turquoise
ENSG00000165168.7|CYBB	turquoise
ENSG00000165175.15|MID1IP1	turquoise
ENSG00000165178.9|NCF1C	turquoise
ENSG00000165185.14|KIAA1958	turquoise
ENSG00000165209.18|STRBP	blue
ENSG00000165233.17|CARD19	turquoise
ENSG00000165240.18|ATP7A	brown
ENSG00000165272.14|AQP3	blue
ENSG00000165312.6|OTUD1	turquoise
ENSG00000165424.6|ZCCHC24	turquoise
ENSG00000165457.13|FOLR2	turquoise
ENSG00000165458.13|INPPL1	turquoise
ENSG00000165490.12|DDIAS	turquoise
ENSG00000165548.10|TMEM63C	brown
ENSG00000165572.7|KBTBD6	blue
ENSG00000165655.16|ZNF503	turquoise
ENSG00000165685.8|TMEM52B	turquoise
ENSG00000165702.13|GFI1B	blue
ENSG00000165731.18|RET	brown
ENSG00000165752.16|STK32C	N/A
ENSG00000165795.23|NDRG2	turquoise
ENSG00000165801.9|ARHGEF40	turquoise
ENSG00000165802.22|NSMF	brown
ENSG00000165879.8|FRAT1	green
ENSG00000165886.4|UBTD1	turquoise
ENSG00000165915.13|SLC39A13	brown
ENSG00000165929.12|TC2N	blue
ENSG00000165949.12|IFI27	yellow
ENSG00000165959.11|CLMN	turquoise
ENSG00000165997.4|ARL5B	turquoise
ENSG00000166002.6|SMCO4	turquoise
ENSG00000166033.11|HTRA1	turquoise
ENSG00000166068.12|SPRED1	brown
ENSG00000166133.17|RPUSD2	blue
ENSG00000166145.14|SPINT1	turquoise
ENSG00000166165.12|CKB	brown
ENSG00000166166.12|TRMT61A	brown
ENSG00000166261.10|ZNF202	blue
ENSG00000166289.5|PLEKHF1	blue
ENSG00000166313.18|APBB1	blue
ENSG00000166340.15|TPP1	turquoise
ENSG00000166401.14|SERPINB8	turquoise
ENSG00000166428.12|PLD4	brown
ENSG00000166435.15|XRRA1	blue
ENSG00000166446.14|CDYL2	brown
ENSG00000166454.9|ATMIN	green
ENSG00000166501.12|PRKCB	green
ENSG00000166508.17|MCM7	blue
ENSG00000166523.7|CLEC4E	turquoise
ENSG00000166527.7|CLEC4D	turquoise
ENSG00000166532.15|RIMKLB	turquoise
ENSG00000166750.9|SLFN5	blue
ENSG00000166816.13|LDHD	turquoise
ENSG00000166821.8|PEX11A	blue
ENSG00000166825.13|ANPEP	turquoise
ENSG00000166831.8|RBPMS2	blue
ENSG00000166860.2|ZBTB39	N/A
ENSG00000166881.9|NEMP1	blue
ENSG00000166886.12|NAB2	turquoise
ENSG00000166900.16|STX3	turquoise
ENSG00000166908.17|PIP4K2C	blue
ENSG00000166927.12|MS4A7	brown
ENSG00000166928.10|MS4A14	brown
ENSG00000166971.16|AKTIP	blue
ENSG00000166974.12|MAPRE2	blue
ENSG00000166979.12|EVA1C	blue
ENSG00000167074.14|TEF	blue
ENSG00000167077.12|MEI1	blue
ENSG00000167083.6|GNGT2	brown
ENSG00000167094.15|TTC16	blue
ENSG00000167106.11|FAM102A	blue
ENSG00000167107.12|ACSF2	brown
ENSG00000167123.18|CERCAM	blue
ENSG00000167202.11|TBC1D2B	turquoise
ENSG00000167207.12|NOD2	turquoise
ENSG00000167232.13|ZNF91	blue
ENSG00000167261.13|DPEP2	brown
ENSG00000167286.9|CD3D	blue
ENSG00000167325.14|RRM1	blue
ENSG00000167333.12|TRIM68	blue
ENSG00000167378.8|IRGQ	turquoise
ENSG00000167384.10|ZNF180	blue
ENSG00000167447.12|SMG8	brown
ENSG00000167460.14|TPM4	turquoise
ENSG00000167508.11|MVD	blue
ENSG00000167550.10|RHEBL1	blue
ENSG00000167600.13|CYP2S1	turquoise
ENSG00000167604.14|NFKBID	turquoise
ENSG00000167618.9|LAIR2	blue
ENSG00000167633.18|KIR3DL1	blue
ENSG00000167642.12|SPINT2	turquoise
ENSG00000167645.16|YIF1B	turquoise
ENSG00000167664.8|TMIGD2	blue
ENSG00000167703.14|SLC43A2	turquoise
ENSG00000167705.11|RILP	turquoise
ENSG00000167766.18|ZNF83	blue
ENSG00000167775.10|CD320	blue
ENSG00000167779.7|IGFBP6	brown
ENSG00000167815.11|PRDX2	red
ENSG00000167850.3|CD300C	turquoise
ENSG00000167895.14|TMC8	blue
ENSG00000167912.5|AC090152.1	blue
ENSG00000167920.8|TMEM99	blue
ENSG00000167984.17|NLRC3	blue
ENSG00000167995.15|BEST1	turquoise
ENSG00000168016.13|TRANK1	blue
ENSG00000168026.18|TTC21A	turquoise
ENSG00000168062.9|BATF2	yellow
ENSG00000168067.11|MAP4K2	brown
ENSG00000168159.11|RNF187	green
ENSG00000168209.4|DDIT4	blue
ENSG00000168214.20|RBPJ	turquoise
ENSG00000168229.3|PTGDR	blue
ENSG00000168234.12|TTC39C	turquoise
ENSG00000168246.5|UBTD2	turquoise
ENSG00000168264.10|IRF2BP2	turquoise
ENSG00000168298.6|HIST1H1E	blue
ENSG00000168306.12|ACOX2	turquoise
ENSG00000168329.13|CX3CR1	brown
ENSG00000168389.17|MFSD2A	turquoise
ENSG00000168394.10|TAP1	yellow
ENSG00000168404.12|MLKL	turquoise
ENSG00000168405.16|CMAHP	brown
ENSG00000168421.12|RHOH	blue
ENSG00000168461.12|RAB31	turquoise
ENSG00000168476.11|REEP4	turquoise
ENSG00000168497.4|CAVIN2	N/A
ENSG00000168528.11|SERINC2	turquoise
ENSG00000168546.10|GFRA2	turquoise
ENSG00000168564.5|CDKN2AIP	blue
ENSG00000168615.11|ADAM9	turquoise
ENSG00000168685.14|IL7R	blue
ENSG00000168758.10|SEMA4C	blue
ENSG00000168765.16|GSTM4	turquoise
ENSG00000168785.7|TSPAN5	blue
ENSG00000168792.4|ABHD15	blue
ENSG00000168806.7|LCMT2	blue
ENSG00000168899.4|VAMP5	yellow
ENSG00000168913.6|ENHO	brown
ENSG00000168995.13|SIGLEC7	turquoise
ENSG00000169136.10|ATF5	turquoise
ENSG00000169155.9|ZBTB43	turquoise
ENSG00000169245.5|CXCL10	yellow
ENSG00000169252.5|ADRB2	blue
ENSG00000169313.9|P2RY12	turquoise
ENSG00000169385.2|RNASE2	turquoise
ENSG00000169397.3|RNASE3	turquoise
ENSG00000169398.19|PTK2	turquoise
ENSG00000169403.11|PTAFR	turquoise
ENSG00000169413.2|RNASE6	turquoise
ENSG00000169429.10|CXCL8	turquoise
ENSG00000169439.11|SDC2	turquoise
ENSG00000169442.8|CD52	brown
ENSG00000169504.14|CLIC4	turquoise
ENSG00000169508.6|GPR183	turquoise
ENSG00000169564.6|PCBP1	green
ENSG00000169583.12|CLIC3	blue
ENSG00000169718.17|DUS1L	green
ENSG00000169860.6|P2RY1	brown
ENSG00000169896.16|ITGAM	turquoise
ENSG00000169902.13|TPST1	turquoise
ENSG00000169994.18|MYO7B	turquoise
ENSG00000170017.12|ALCAM	turquoise
ENSG00000170128.4|GPR25	blue
ENSG00000170190.15|SLC16A5	turquoise
ENSG00000170275.14|CRTAP	turquoise
ENSG00000170298.15|LGALS9B	blue
ENSG00000170345.9|FOS	turquoise
ENSG00000170412.16|GPRC5C	brown
ENSG00000170425.3|ADORA2B	turquoise
ENSG00000170439.6|METTL7B	yellow
ENSG00000170448.11|NFXL1	turquoise
ENSG00000170458.13|CD14	turquoise
ENSG00000170522.9|ELOVL6	blue
ENSG00000170525.19|PFKFB3	turquoise
ENSG00000170542.5|SERPINB9	turquoise
ENSG00000170571.11|EMB	turquoise
ENSG00000170631.14|ZNF16	blue
ENSG00000170677.5|SOCS6	turquoise
ENSG00000170684.8|ZNF296	brown
ENSG00000170837.2|GPR27	turquoise
ENSG00000170846.16|AC093323.1	blue
ENSG00000170873.18|MTSS1	brown
ENSG00000170892.10|TSEN34	turquoise
ENSG00000170899.10|GSTA4	brown
ENSG00000170909.13|OSCAR	turquoise
ENSG00000170915.8|PAQR8	turquoise
ENSG00000170949.17|ZNF160	blue
ENSG00000170955.9|CAVIN3	turquoise
ENSG00000170956.16|CEACAM3	brown
ENSG00000170962.12|PDGFD	blue
ENSG00000170989.8|S1PR1	blue
ENSG00000171049.8|FPR2	turquoise
ENSG00000171051.8|FPR1	turquoise
ENSG00000171101.13|SIGLEC17P	blue
ENSG00000171115.3|GIMAP8	N/A
ENSG00000171130.17|ATP6V0E2	blue
ENSG00000171174.13|RBKS	turquoise
ENSG00000171208.9|NETO2	turquoise
ENSG00000171223.5|JUNB	turquoise
ENSG00000171236.9|LRG1	turquoise
ENSG00000171291.8|ZNF439	blue
ENSG00000171298.12|GAA	turquoise
ENSG00000171316.11|CHD7	blue
ENSG00000171365.15|CLCN5	turquoise
ENSG00000171448.8|ZBTB26	turquoise
ENSG00000171467.15|ZNF318	turquoise
ENSG00000171476.21|HOPX	blue
ENSG00000171488.14|LRRC8C	turquoise
ENSG00000171522.5|PTGER4	brown
ENSG00000171596.6|NMUR1	blue
ENSG00000171604.11|CXXC5	red
[truncated: 1,001 more rows]
