# Supplementary material for: Single-cell profiling reveals distinct subsets of CD14+ monocytes drive blood immune signatures of active tuberculosis
Source: Front Immunol. 2023 Jan 11;13:1087010. doi: 10.3389/fimmu.2022.1087010 (PMC9874319; doi:10.3389/fimmu.2022.1087010)
Supplement: Supplementary file 5 [file Table_4.xlsx]

## Sheet: Top_50_HUB_genes-kME
Blue	Brown	Green	Red	Turquoise	Yellow
ENSG00000007264.14|MATK	ENSG00000006576.16|PHTF2	ENSG00000049656.13|CLPTM1L	ENSG00000002586.18|CD99	ENSG00000008394.12|MGST1	ENSG00000002549.12|LAP3
ENSG00000027869.11|SH2D2A	ENSG00000007312.12|CD79B	ENSG00000073169.13|SELENOO	ENSG00000008516.16|MMP25	ENSG00000010327.10|STAB1	ENSG00000010030.13|ETV7
ENSG00000054654.16|SYNE2	ENSG00000068831.18|RASGRP2	ENSG00000078369.17|GNB1	ENSG00000067057.16|PFKP	ENSG00000030582.17|GRN	ENSG00000020577.13|SAMD4A
ENSG00000069667.15|RORA	ENSG00000076641.4|PAG1	ENSG00000090470.14|PDCD7	ENSG00000069974.15|RAB27A	ENSG00000038427.15|VCAN	ENSG00000025708.13|TYMP
ENSG00000069702.10|TGFBR3	ENSG00000095370.19|SH2D3C	ENSG00000104903.4|LYL1	ENSG00000071073.12|MGAT4A	ENSG00000042493.15|CAPG	ENSG00000096968.13|JAK2
ENSG00000073861.2|TBX21	ENSG00000103522.15|IL21R	ENSG00000105063.18|PPP6R1	ENSG00000071205.11|ARHGAP10	ENSG00000049860.13|HEXB	ENSG00000108679.12|LGALS3BP
ENSG00000074966.10|TXK	ENSG00000103528.16|SYT17	ENSG00000110057.7|UNC93B1	ENSG00000072818.11|ACAP1	ENSG00000064601.16|CTSA	ENSG00000111331.12|OAS3
ENSG00000077984.5|CST7	ENSG00000105851.10|PIK3CG	ENSG00000111666.10|CHPT1	ENSG00000074370.17|ATP2A3	ENSG00000072110.13|ACTN1	ENSG00000111335.12|OAS2
ENSG00000100450.12|GZMH	ENSG00000107736.19|CDH23	ENSG00000116649.9|SRM	ENSG00000075151.20|EIF4G3	ENSG00000082014.16|SMARCD3	ENSG00000115267.5|IFIH1
ENSG00000100453.12|GZMB	ENSG00000107954.10|NEURL1	ENSG00000116685.15|KIAA2013	ENSG00000077044.10|DGKD	ENSG00000084234.16|APLP2	ENSG00000115415.18|STAT1
ENSG00000104490.17|NCALD	ENSG00000108798.8|ABI3	ENSG00000126934.13|MAP2K2	ENSG00000085063.14|CD59	ENSG00000090013.9|BLVRB	ENSG00000117228.9|GBP1
ENSG00000115085.13|ZAP70	ENSG00000109103.11|UNC119	ENSG00000127528.5|KLF2	ENSG00000086288.11|NME8	ENSG00000090382.6|LYZ	ENSG00000119917.13|IFIT3
ENSG00000134539.16|KLRD1	ENSG00000109861.15|CTSC	ENSG00000128203.6|ASPHD2	ENSG00000089159.16|PXN	ENSG00000100365.14|NCF4	ENSG00000119922.9|IFIT2
ENSG00000134954.14|ETS1	ENSG00000119403.13|PHF19	ENSG00000129925.10|TMEM8A	ENSG00000100219.16|XBP1	ENSG00000103196.11|CRISPLD2	ENSG00000121858.10|TNFSF10
ENSG00000137441.7|FGFBP2	ENSG00000120949.14|TNFRSF8	ENSG00000141933.9|TPGS1	ENSG00000100321.14|SYNGR1	ENSG00000109667.11|SLC2A9	ENSG00000125148.6|MT2A
ENSG00000138378.17|STAT4	ENSG00000123685.8|BATF3	ENSG00000142327.12|RNPEPL1	ENSG00000113448.18|PDE4D	ENSG00000109743.10|BST1	ENSG00000126709.14|IFI6
ENSG00000141293.15|SKAP1	ENSG00000125898.12|FAM110A	ENSG00000142544.6|CTU1	ENSG00000116679.15|IVNS1ABP	ENSG00000110077.14|MS4A6A	ENSG00000128284.19|APOL3
ENSG00000145649.7|GZMA	ENSG00000129353.14|SLC44A2	ENSG00000148110.15|MFSD14B	ENSG00000121104.7|FAM117A	ENSG00000111275.12|ALDH2	ENSG00000132530.16|XAF1
ENSG00000150045.11|KLRF1	ENSG00000129757.12|CDKN1C	ENSG00000158457.5|TSPAN33	ENSG00000125735.10|TNFSF14	ENSG00000115828.15|QPCT	ENSG00000133106.14|EPSTI1
ENSG00000150687.11|PRSS23	ENSG00000130340.15|SNX9	ENSG00000160999.10|SH2B2	ENSG00000132965.9|ALOX5AP	ENSG00000119535.17|CSF3R	ENSG00000134321.11|RSAD2
ENSG00000153283.12|CD96	ENSG00000133874.1|RNF122	ENSG00000161013.16|MGAT4B	ENSG00000134198.9|TSPAN2	ENSG00000121316.10|PLBD1	ENSG00000134326.11|CMPK2
ENSG00000159674.11|SPON2	ENSG00000142512.14|SIGLEC10	ENSG00000162783.10|IER5	ENSG00000134242.15|PTPN22	ENSG00000124731.12|TREM1	ENSG00000135114.12|OASL
ENSG00000161405.16|IKZF3	ENSG00000148737.16|TCF7L2	ENSG00000164105.3|SAP30	ENSG00000137642.12|SORL1	ENSG00000125810.9|CD93	ENSG00000137959.15|IFI44L
ENSG00000163564.14|PYHIN1	ENSG00000154127.9|UBASH3B	ENSG00000164713.9|BRI3	ENSG00000139626.15|ITGB7	ENSG00000135218.17|CD36	ENSG00000137965.10|IFI44
ENSG00000164483.16|SAMD3	ENSG00000155366.16|RHOC	ENSG00000165879.8|FRAT1	ENSG00000140368.12|PSTPIP1	ENSG00000135929.8|CYP27A1	ENSG00000138496.16|PARP9
ENSG00000166289.5|PLEKHF1	ENSG00000155629.14|PIK3AP1	ENSG00000166454.9|ATMIN	ENSG00000140577.15|CRTC3	ENSG00000136689.18|IL1RN	ENSG00000138646.8|HERC5
ENSG00000168229.3|PTGDR	ENSG00000163629.12|PTPN13	ENSG00000166501.12|PRKCB	ENSG00000145730.20|PAM	ENSG00000137726.16|FXYD6	ENSG00000140105.17|WARS
ENSG00000169583.12|CLIC3	ENSG00000166165.12|CKB	ENSG00000168159.11|RNF187	ENSG00000147576.15|ADHFE1	ENSG00000142657.20|PGD	ENSG00000142089.15|IFITM3
ENSG00000171476.21|HOPX	ENSG00000166927.12|MS4A7	ENSG00000169564.6|PCBP1	ENSG00000149091.15|DGKZ	ENSG00000143546.9|S100A8	ENSG00000149131.15|SERPING1
ENSG00000171596.6|NMUR1	ENSG00000170873.18|MTSS1	ENSG00000169718.17|DUS1L	ENSG00000149150.8|SLC43A1	ENSG00000146592.16|CREB5	ENSG00000152766.5|ANKRD22
ENSG00000172543.7|CTSW	ENSG00000173207.12|CKS1B	ENSG00000172216.5|CEBPB	ENSG00000151651.15|ADAM8	ENSG00000151948.11|GLT1D1	ENSG00000154451.14|GBP5
ENSG00000173762.7|CD7	ENSG00000183134.4|PTGDR2	ENSG00000173457.10|PPP1R14B	ENSG00000151883.17|PARP8	ENSG00000158473.6|CD1D	ENSG00000157601.13|MX1
ENSG00000180739.13|S1PR5	ENSG00000184489.11|PTP4A3	ENSG00000176022.4|B3GALT6	ENSG00000155093.17|PTPRN2	ENSG00000161944.16|ASGR2	ENSG00000162645.12|GBP2
ENSG00000181036.13|FCRL6	ENSG00000184640.17|SEPT9	ENSG00000179862.6|CITED4	ENSG00000156127.6|BATF	ENSG00000163220.10|S100A9	ENSG00000162654.8|GBP4
ENSG00000182866.16|LCK	ENSG00000186480.12|INSIG1	ENSG00000181274.6|FRAT2	ENSG00000163453.11|IGFBP7	ENSG00000163221.8|S100A12	ENSG00000163568.14|AIM2
ENSG00000183918.15|SH2D1A	ENSG00000187109.13|NAP1L1	ENSG00000181788.3|SIAH2	ENSG00000164674.15|SYTL3	ENSG00000166523.7|CLEC4E	ENSG00000165949.12|IFI27
ENSG00000189430.12|NCR1	ENSG00000188290.10|HES4	ENSG00000182325.10|FBXL6	ENSG00000165071.14|TMEM71	ENSG00000169403.11|PTAFR	ENSG00000168062.9|BATF2
ENSG00000197540.7|GZMM	ENSG00000196839.12|ADA	ENSG00000183684.7|ALYREF	ENSG00000170571.11|EMB	ENSG00000169413.2|RNASE6	ENSG00000168394.10|TAP1
ENSG00000198286.9|CARD11	ENSG00000197353.3|LYPD2	ENSG00000184207.8|PGP	ENSG00000171604.11|CXXC5	ENSG00000170275.14|CRTAP	ENSG00000168899.4|VAMP5
ENSG00000198821.10|CD247	ENSG00000197471.11|SPN	ENSG00000184897.5|H1FX	ENSG00000176485.11|PLA2G16	ENSG00000170458.13|CD14	ENSG00000169245.5|CXCL10
ENSG00000204475.9|NCR3	ENSG00000203747.10|FCGR3A	ENSG00000185104.19|FAF1	ENSG00000177383.4|MAGEF1	ENSG00000177156.10|TALDO1	ENSG00000173193.13|PARP14
ENSG00000205336.11|ADGRG1	ENSG00000204882.3|GPR20	ENSG00000196449.3|YRDC	ENSG00000180871.7|CXCR2	ENSG00000177575.12|CD163	ENSG00000177409.11|SAMD9L
ENSG00000211689.7|TRGC1	ENSG00000224397.5|SMIM25	ENSG00000198055.10|GRK6	ENSG00000182162.10|P2RY8	ENSG00000178789.8|CD300LB	ENSG00000185507.19|IRF7
ENSG00000211751.9|AC245427.1	ENSG00000226321.5|CROCC2	ENSG00000198598.6|MMP17	ENSG00000187037.8|GPR141	ENSG00000181444.12|ZNF467	ENSG00000185745.9|IFIT1
ENSG00000211825.1|TRDJ1	ENSG00000227507.2|LTB	ENSG00000198728.10|LDB1	ENSG00000197043.13|ANXA6	ENSG00000183019.7|MCEMP1	ENSG00000185880.12|TRIM69
ENSG00000211829.9|TRDC	ENSG00000233392.5|AC104809.2	ENSG00000213445.9|SIPA1	ENSG00000197061.4|HIST1H4C	ENSG00000186205.12|MARC1	ENSG00000187608.8|ISG15
ENSG00000235162.8|C12orf75	ENSG00000241280.1|AC106712.1	ENSG00000213563.6|C8orf82	ENSG00000197081.12|IGF2R	ENSG00000186815.12|TPCN1	ENSG00000196141.13|SPATS2L
ENSG00000245164.6|LINC00861	ENSG00000257923.9|CUX1	ENSG00000235173.6|HGH1	ENSG00000198417.6|MT1F	ENSG00000198053.11|SIRPA	ENSG00000198019.12|FCGR1B
ENSG00000271503.5|CCL5	ENSG00000258732.1|AC025884.1	ENSG00000245848.2|CEBPA	ENSG00000213614.9|HEXA	ENSG00000198520.10|C1orf228	ENSG00000221963.5|APOL6
ENSG00000272282.1|LINC02084	ENSG00000284690.1|AC079325.2	ENSG00000277203.1|F8A1	ENSG00000281103.1|TRG-AS1	ENSG00000233276.3|GPX1	ENSG00000225492.6|GBP1P1
