# Supplementary material for: Single-cell profiling reveals distinct subsets of CD14+ monocytes drive blood immune signatures of active tuberculosis
Source: Front Immunol. 2023 Jan 11;13:1087010. doi: 10.3389/fimmu.2022.1087010 (PMC9874319; doi:10.3389/fimmu.2022.1087010)
Supplement: Supplementary file 6 [file Table_5.xlsx]

## Sheet: Table S5
Module	Pathway	P-value	Genes
Brown	T cell receptor regulation of apoptosis	0.000708765	SPN;IL21R;TNFRSF8;LTB;RHOC;RASGRP2;ADA
	Signaling events mediated by PRL	0.0014985	PTP4A3;RHOC
	Jak-STAT signaling pathway	0.00153148	PTP4A3;IL21R;PTPN13;PIK3CG
	Antigen-activated B-cell receptor generation of second messengers	0.00189696	CD79B;PIK3AP1;PIK3CG;PAG1
	CTCF pathway	0.00206573	CD79B;PIK3CG
	Leptin influence on immune response	0.00262922	CD79B;TNFRSF8;LTB
	CXCR4 signaling pathway	0.00305555	RHOC;PIK3CG;PAG1
	Adaptive immune system	0.00386652	CD79B;FCGR3A;RASGRP2;PIK3AP1;CTSC;PAG1
	Type I interferon (interferon-alpha/beta) pathway	0.0072225	PTP4A3;PTPN13
	Endometrial cancer	0.00749948	TCF7L2;PIK3CG
	T cell receptor signaling in naive CD8+ T cells	0.00835883	RASGRP2;PAG1
	Acute myeloid leukemia	0.00895516	TCF7L2;PIK3CG
	Colorectal cancer	0.0105266	TCF7L2;PIK3CG
	T cell receptor signaling in naive CD4+ T cells	0.0122108	RASGRP2;PAG1
	TGF-beta regulation of extracellular matrix	0.0131597	CDKN1C;INSIG1;CKB;PTPN13;CTSC
	G beta-gamma signaling through PI3K gamma	0.0149083	PIK3CG
	PIK3C1/B pathway	0.0149083	PIK3CG
	Creatine metabolism	0.0173717	CKB
	Interleukin-2 signaling pathway	0.0184406	SPN;IL21R;LTB;RASGRP2;CTSC;ADA
	Small cell lung cancer	0.0187414	PIK3CG;CKS1B
	Prostate cancer	0.0208877	TCF7L2;PIK3CG
	Prostanoid ligand receptors	0.0222806	PTGDR2
	Fc gamma receptor-mediated phagocytosis	0.0231314	FCGR3A;PIK3CG
	Phospholipase C signaling pathway	0.0247259	PIK3CG
	Cytokine-cytokine receptor interaction	0.0285412	IL21R;TNFRSF8;LTB
	Interleukin-4 regulation of apoptosis	0.0290943	LTB;PIK3CG;CTSC
	Purine salvage	0.0320262	ADA
	p27 phosphorylation regulation during cell cycle progression	0.0320262	CKS1B
	PI3K class IB pathway	0.0320262	PIK3CG
	Fas signaling pathway	0.0335614	CUX1;PTPN13
	Eicosanoid ligand-binding G-protein coupled receptors	0.0368633	PTGDR2
	Immune system	0.0372666	CD79B;FCGR3A;RASGRP2;PIK3AP1;CTSC;PAG1
	Rap1 signaling	0.0392729	RASGRP2
	B cell survival pathway	0.0392729	PIK3CG
	PDGFB signaling pathway	0.041352	PIK3CG;PAG1
	Phosphatidylcholine biosynthesis	0.0440745	SLC44A2
	Human cytomegalovirus and MAP kinase pathways	0.0440745	PIK3CG
	Corticosteroids and cardioprotection	0.0440745	PIK3CG
	Nicotinic acetylcholine receptor role in the regulation of apoptosis	0.0440745	PIK3CG
	Natural killer cell-mediated cytotoxicity	0.0460803	FCGR3A;PIK3CG
	IGF-1 receptor and longevity	0.0464665	PIK3CG
	Signaling by FGFR1 fusion mutants	0.0464665	CUX1
	Pathways in cancer	0.0475883	TCF7L2;PIK3CG;CKS1B
	Nerve growth factor (NGF) pathway	0.0488525	PIK3CG
	Urea cycle and metabolism of amino groups	0.0488525	CKB
Yellow	Interferon signaling	3.77083e-33	IFITM3;GBP5;STAT1;MX1;IFI6;ISG15;IFIT1;IFIT3;IFIT2;OASL;HERC5;MT2A;IFI27;OAS2;OAS3;IRF7;JAK2;GBP2;XAF1;GBP1;FCGR1B;GBP4
	Immune system signaling by interferons, interleukins, prolactin, and growth hormones	4.44784e-28	IFITM3;GBP5;STAT1;MX1;IFI6;ISG15;IFIT1;IFIT3;IFIT2;OASL;HERC5;MT2A;IFI27;OAS2;OAS3;IRF7;JAK2;GBP2;XAF1;GBP1;FCGR1B;GBP4
	Interferon alpha/beta signaling	1.32662e-26	IFITM3;STAT1;MX1;IFI6;ISG15;IFIT1;IFIT3;IFIT2;OASL;IFI27;OAS2;OAS3;IRF7;GBP2;XAF1
	Immune system	8.09329e-20	IFITM3;IFI6;IFIT1;IFIT3;IFIT2;OASL;IFIH1;HERC5;MT2A;JAK2;GBP2;GBP1;FCGR1B;GBP4;GBP5;STAT1;MX1;TAP1;ISG15;AIM2;IFI27;OAS2;OAS3;IRF7;XAF1
	Interferon-gamma signaling pathway	8.73721e-18	GBP5;MT2A;OAS2;STAT1;OAS3;IRF7;JAK2;GBP2;GBP1;FCGR1B;GBP4;OASL
	Type II interferon signaling (interferon-gamma)	4.2011e-13	CXCL10;STAT1;IFI6;TAP1;ISG15;JAK2;GBP1;IFIT2
	Interleukin-2 signaling pathway	8.46088e-07	IFITM3;MT2A;WARS;STAT1;MX1;TNFSF10;TAP1;IFI44;IFIT1;JAK2;VAMP5;GBP1
	Antiviral mechanism by interferon-stimulated genes	8.51548e-07	HERC5;STAT1;MX1;ISG15;IFIT1
	T cell receptor regulation of apoptosis	1.61046e-05	IFITM3;CXCL10;STAT1;MX1;IRF7;TAP1;LAP3;GBP1;APOL3
	RIG-I-like receptor signaling pathway	2.96797e-05	IFIH1;CXCL10;IRF7;ISG15
	RIG-I/MDA5-mediated induction of interferon-alpha/beta pathways	3.88316e-05	IFIH1;HERC5;IRF7;ISG15
	Interleukin-4 regulation of apoptosis	5.19612e-05	RSAD2;STAT1;MX1;TNFSF10;IFI6;GBP2
	Negative regulators of RIG-I/MDA5 signaling	7.60811e-05	HERC5;IFIH1;ISG15
	Cytosolic DNA-sensing pathway	0.000371223	CXCL10;AIM2;IRF7
	Interleukin-22 soluble receptor signaling pathway	0.000469425	STAT1;JAK2
	TRAF3-dependent IRF activation pathway	0.000546788	IFIH1;IRF7
	Interferon gamma signaling regulation	0.000546788	STAT1;JAK2
	Innate immune system	0.00117754	IFIH1;HERC5;AIM2;IRF7;ISG15
	Inhibition of cellular proliferation by Gleevec	0.00163212	STAT1;JAK2
	TPO signaling pathway	0.00177122	STAT1;JAK2
	Interleukin-27-mediated signaling events	0.00191577	STAT1;JAK2
	Interleukin-4 signaling pathway	0.00224189	STAT1;JAK2;PARP14
	TRAF6-mediated IRF7 activation	0.00254788	IFIH1;IRF7
	Leptin influence on immune response	0.00262922	OAS2;TNFSF10;IFIT2
	EPO receptor signaling	0.00326501	STAT1;JAK2
	GM-CSF-mediated signaling events	0.00365493	STAT1;JAK2
	Interleukin-23-mediated signaling events	0.00385763	STAT1;JAK2
	FSH regulation of apoptosis	0.00418805	IFITM3;STAT1;ISG15;GBP1
	TNF-alpha effects on cytokine activity, cell motility, and apoptosis	0.00467634	CXCL10;TNFSF10;SAMD4A
	Bioactive peptide-induced signaling pathway	0.0047195	STAT1;JAK2
	Growth hormone receptor signaling	0.00518069	STAT1;JAK2
	Toll-like receptor signaling pathway regulation	0.00538205	CXCL10;STAT1;IRF7
	Interleukin-5 signaling pathway	0.0066829	STAT1;JAK2
	Signaling events mediated by stem cell factor receptor (c-Kit)	0.00749948	STAT1;JAK2
	Kit receptor signaling pathway	0.00806767	STAT1;JAK2
	SHP2 signaling	0.00895516	STAT1;JAK2
	Leptin signaling pathway	0.0102032	STAT1;JAK2
	Interleukin-12-mediated signaling events	0.0115238	STAT1;JAK2
	Chemokine signaling pathway	0.0117557	CXCL10;STAT1;JAK2
	Thyroid-stimulating hormone signaling pathway	0.0118651	STAT1;JAK2
	TGF-beta regulation of extracellular matrix	0.0131597	TNFSF10;TAP1;IFIT1;GBP2;IFIT3
	Interleukin-6 signaling pathway	0.0136374	STAT1;JAK2
	Leishmaniasis	0.0140048	STAT1;JAK2
	Prolactin activation of MAPK signaling	0.0151327	STAT1;JAK2
	Signaling by SCF-KIT	0.0162986	STAT1;JAK2
	Antigen processing: cross presentation	0.0166955	TAP1;FCGR1B
	Activation of pro-caspase 8	0.0222806	TNFSF10
	Pyrimidine salvage reactions	0.0222806	TYMP
	cAMP receptor, G-protein-independent pathways inferred from amoeba model	0.0222806	STAT1
	TRAF6-mediated IRF7 activation in TLR7/8 or 9 signaling	0.0247259	IRF7
	Interferon-alpha signaling pathway	0.0247259	STAT1
	Pyrimidine metabolism	0.025949	CMPK2;TYMP
	Erythropoietin-mediated neuroprotection through NF-kB	0.0271653	JAK2
	Pyrimidine catabolism	0.0295988	TYMP
	NF-kappaB activation through FADD/RIP-1 pathway	0.0295988	IFIH1
	Signaling by interleukins	0.0304217	STAT1;JAK2
	Death receptor signaling	0.0320262	TNFSF10
	CXCR4 signaling pathway	0.0340965	STAT1;JAK2
	Activation of IRF3/IRF7 mediated by TBK1/IKK epsilon	0.0368633	IRF7
	Coagulation intrinsic pathway	0.0368633	SERPING1
	Prolactin receptor signaling pathway	0.0368633	JAK2
	Factors involved in megakaryocyte development and platelet production	0.0390617	IRF7;JAK2
	Interleukin-10 anti-inflammatory signaling pathway	0.0392729	STAT1
	Interleukin-9 signaling pathway	0.0392729	STAT1
	PDGFB signaling pathway	0.041352	STAT1;JAK2
	NO2-dependent IL-12 pathway in NK cells	0.0416767	JAK2
	Inflammasomes	0.0416767	AIM2
	TP53 network	0.0464665	TNFSF10
	STAT3 pathway	0.0464665	JAK2
	Signaling by FGFR1 fusion mutants	0.0464665	STAT1
	EGF/EGFR signaling pathway	0.048516	STAT1;JAK2
	Apoptotic signaling in response to DNA damage	0.0488525	STAT1
Turquoise	Leptin influence on immune response	1.03159e-08	BST1;IL1RN;CSF3R;NCF4;PTAFR;CD36;LYZ
	Endogenous Toll-like receptor signaling	3.53871e-07	VCAN;CD14;S100A9;S100A8
	Hematopoietic cell lineage	6.90407e-05	CSF3R;CD36;CD1D;CD14
	Cross-presentation of particulate exogenous antigens (phagosomes)	0.000169863	NCF4;CD36
	Glutathione metabolism	0.000281347	GPX1;MGST1;PGD
	Chondroitin sulfate/dermatan sulfate degradation	0.000469425	VCAN;HEXB
	Lipid and lipoprotein metabolism	0.00132315	CYP27A1;CTSA;SMARCD3;HEXB;PLBD1;CD36
	Metabolism	0.00181242	CYP27A1;CTSA;BST1;GPX1;ALDH2;HEXB;MGST1;TALDO1;BLVRB;CD36;PGD
	Pentose phosphate pathway	0.00206573	TALDO1;PGD
	Amoebiasis	0.00230379	ACTN1;CD1D;CD14
	Carbohydrate metabolism	0.00280185	VCAN;HEXB;TALDO1;PGD
	Glycosphingolipid metabolism	0.00406547	CTSA;HEXB
	TNF-alpha effects on cytokine activity, cell motility, and apoptosis	0.00467634	IL1RN;GPX1;CD14
	Biological oxidations	0.00507224	CYP27A1;ALDH2;MGST1
	Chondroitin sulfate/dermatan sulfate metabolism	0.00642032	VCAN;HEXB
	Phagosome	0.00673416	NCF4;CD36;CD14
	Immune system	0.0115603	CTSA;IL1RN;NCF4;PTAFR;S100A12;CD36;CD14
	Heme degradation	0.0124388	BLVRB
	Phase I of biological oxidations: functionalization of compounds	0.0129154	CYP27A1;ALDH2
	PPAR signaling pathway	0.0129154	CYP27A1;CD36
	Sphingolipid metabolism	0.0140048	CTSA;HEXB
	Phospholipid metabolism	0.0146086	CTSA;HEXB;PLBD1
	Bile acid and bile salt biosynthesis via 27-hydroxycholesterol	0.0149083	CYP27A1
	Neurotransmitter clearance in the synaptic cleft	0.0149083	ALDH2
	Transcriptional regulation of white adipocyte differentiation	0.0159058	SMARCD3;CD36
	Antigen processing: cross presentation	0.0166955	NCF4;CD36
	Response to elevated platelet cytosolic calcium	0.0183241	ACTN1;CD36
	Proepithelin conversion to epithelin and wound repair control	0.0198292	GRN
	Hydrolysis of lysophosphatidylcholine (LPC)	0.0198292	PLBD1
	Cytoskeletal remodeling regulation and cell spreading by IPP complex components	0.0198292	ACTN1
	TSP1-induced apoptosis in microvascular endothelial cell	0.0198292	CD36
	Vitamin D biosynthesis	0.0198292	CYP27A1
	Salivary secretion	0.0208877	BST1;LYZ
	Cell surface interactions at the vascular wall	0.0231314	SIRPA;TREM1
	Free radical-induced apoptosis	0.0247259	GPX1
	Purine catabolism	0.0247259	GPX1
	IKK complex recruitment mediated by RIP1	0.0247259	CD14
	Bile acid and bile salt biosynthesis via 24-hydroxycholesterol	0.0247259	CYP27A1
	Bile acids and bile salt biosynthesis	0.0247259	CYP27A1
	Dermatan sulfate biosynthesis	0.0247259	VCAN
	Ethanol oxidation	0.0247259	ALDH2
	Cardiac protection against reactive oxygen species	0.0271653	GPX1
	Keratan sulfate degradation	0.0271653	HEXB
	FSH regulation of apoptosis	0.0279938	ACTN1;CD36;CD14
	Interleukin-4 regulation of apoptosis	0.0290943	IL1RN;VCAN;ACTN1
	Hemostasis pathway	0.0292505	ACTN1;SIRPA;CD36;TREM1
	Facilitative sodium-independent glucose transporters	0.0295988	SLC2A9
	Glycosaminoglycan metabolism	0.0309363	VCAN;HEXB
	Lipid metabolism regulation by peroxisome proliferator-activated receptor alpha (PPAR-alpha)	0.0319761	SMARCD3;CD36
	Advanced glycosylation endproduct receptor signaling	0.0320262	S100A12
	Signal regulatory protein (SIRP) family interactions	0.0320262	SIRPA
	Porphyrin metabolism	0.0344477	BLVRB
	Glycosphingolipid biosynthesis: globo series	0.0344477	HEXB
	Hyaluronan metabolism	0.0344477	HEXB
	Leukocyte transendothelial migration	0.0346351	ACTN1;NCF4
	Lysosome	0.0368224	CTSA;HEXB
	Activation of IRF3/IRF7 mediated by TBK1/IKK epsilon	0.0368633	CD14
	Glycosphingolipid biosynthesis: ganglio series	0.0368633	HEXB
	Bile acid and bile salt biosynthesis via 7-alpha-hydroxycholesterol	0.0368633	CYP27A1
	Cytochrome P450 metabolism of endogenous sterols	0.0368633	CYP27A1
	TRAF6-mediated induction of TAK1 complex	0.0368633	CD14
	Mu-calpain pathway	0.0368633	ACTN1
	Fatty acid omega oxidation	0.0368633	ALDH2
	Acyl chain remodelling of phosphatidylinositol	0.0392729	PLBD1
	Primary bile acid biosynthesis	0.0392729	CYP27A1
	Interleukin-10 anti-inflammatory signaling pathway	0.0392729	BLVRB
	Cell-extracellular matrix interactions	0.0392729	ACTN1
	Other glycan degradation	0.0392729	HEXB
	Cell-cell communication	0.041352	ACTN1;SIRPA
	Renin-angiotensin system	0.0416767	CTSA
	Cell to cell adhesion signaling	0.0416767	ACTN1
	Oncostatin M	0.0426951	S100A12;S100A9;S100A8
	Glycosaminoglycan degradation	0.0464665	HEXB
	Small ligand GPCRs	0.0464665	PTAFR
	p53 signaling pathway	0.0472923	VCAN;GPX1
	Chondroitin sulfate biosynthesis	0.0488525	VCAN
	Toll-like receptor signaling pathway regulation	0.0491322	CD14;TREM1
Red	Alpha-4 beta-7 integrin signaling	0.000218047	PXN;ITGB7
	Alpha-9 beta-1 integrin pathway	0.00177122	PXN;ADAM8
	PIP2 hydrolysis	0.00177122	DGKD;DGKZ
	Arf6 signal transduction regulation	0.00345738	ACAP1;PXN
	Interleukin-2 signaling pathway	0.00486352	XBP1;PTPRN2;PTPN22;ITGB7;ADAM8;SORL1;PARP8
	Glycerolipid metabolism	0.0066829	DGKD;DGKZ
	Myometrial relaxation and contraction pathways	0.00685512	PDE4D;ATP2A3;DGKZ
	Bacterial invasion of epithelial cells	0.0136374	ARHGAP10;PXN
	Phosphatidylinositol signaling system	0.0162986	DGKD;DGKZ
	Glycerophospholipid metabolism	0.0166955	DGKD;DGKZ
	Internal ribosome entry pathway	0.0173717	EIF4G3
	NOD signaling pathway	0.0191628	PSTPIP1;ACAP1
	Cytoskeletal remodeling regulation and cell spreading by IPP complex components	0.0198292	PXN
	Reduction of cytosolic calcium levels	0.0247259	ATP2A3
	Integrin-mediated cell adhesion	0.025949	PXN;ITGB7
	Keratan sulfate degradation	0.0271653	HEXA
	Activation of chaperones by ATF6 alpha	0.0295988	XBP1
	Rab GTPases mark targets in the endocytotic machinery	0.0295988	RAB27A
	Leptin influence on immune response	0.0309363	ALOX5AP;BATF
	Chondroitin sulfate/dermatan sulfate degradation	0.0320262	HEXA
	mTOR signaling pathway	0.0325011	PXN;EIF4G3
	Glycosphingolipid biosynthesis: globo series	0.0344477	HEXA
	Hyaluronan metabolism	0.0344477	HEXA
	Leukocyte transendothelial migration	0.0346351	PXN;CD99
	Lysosome	0.0368224	HEXA;IGF2R
	Glycosphingolipid biosynthesis: ganglio series	0.0368633	HEXA
	Mu-calpain pathway	0.0368633	PXN
	Acyl chain remodelling of phosphatidylinositol	0.0392729	PLA2G16
	Cell-extracellular matrix interactions	0.0392729	PXN
	Other glycan degradation	0.0392729	HEXA
	Signal transduction	0.040773	ARHGAP10;DGKD;CXCR2;ATP2A3;ITGB7;DGKZ
	Acyl chain remodelling of phosphatidylserine	0.0416767	PLA2G16
	Inflammasomes	0.0416767	PSTPIP1
	Integrin beta-5 pathway	0.0416767	ITGB7
	Cell to cell adhesion signaling	0.0416767	PXN
	Eukaryotic protein translation	0.0416767	EIF4G3
	Cell adhesion molecules (CAMs)	0.0436919	ITGB7;CD99
	Pre-NOTCH processing in Golgi	0.0440745	ATP2A3
	Diabetes pathways	0.0460803	XBP1;RAB27A
	Platelet calcium homeostasis	0.0464665	ATP2A3
	Glycosaminoglycan degradation	0.0464665	HEXA
	Eicosanoid biosynthesis	0.0464665	ALOX5AP
	N-glycan antennae elongation in the medial/trans-Golgi	0.0488525	MGAT4A
