# Supplementary material for: Single-cell profiling reveals distinct subsets of CD14+ monocytes drive blood immune signatures of active tuberculosis
Source: Front Immunol. 2023 Jan 11;13:1087010. doi: 10.3389/fimmu.2022.1087010 (PMC9874319; doi:10.3389/fimmu.2022.1087010)
Supplement: Supplementary file 7 [file Table_6.xlsx]

## Sheet: Topmarkers_CD16pos_seurat
Gene	Cluster	p_val	p_val_adj	avg_log2FC
RPLP1	0	2.83e-229	4.74e-225	0.562415
CST3	0	5.15e-217	8.63e-213	0.673577
FTL	0	9.64e-172	1.62e-167	0.42389
RPLP0	0	1.59e-141	2.66e-137	0.584626
TPT1	0	6.38e-124	1.07e-119	0.372218
RPS24	0	3.36e-122	5.63e-118	0.338053
FCN1	0	1.58e-121	2.64e-117	0.629709
RPL13	0	9.36e-121	1.57e-116	0.354193
RPLP2	0	2.31e-118	3.87e-114	0.406393
RPS8	0	4.79e-116	8.03e-112	0.344178
RPS12	0	3.91e-115	6.54e-111	0.326068
RPS28	0	4.26e-112	7.13e-108	0.385134
LYZ	0	3.37e-106	5.64e-102	0.464213
RPS18	0	2.12e-103	3.54e-99	0.358369
RPL32	0	1.09e-101	1.83e-97	0.313953
RPS2	0	1.4e-101	2.35e-97	0.338578
RPL18A	0	2.45e-99	4.11e-95	0.309416
RPS9	0	3.14e-97	5.25e-93	0.306982
IFI30	0	2.77e-94	4.65e-90	0.410707
RPL19	0	1.63e-93	2.73e-89	0.278882
RPS13	0	1.23e-91	2.06e-87	0.298966
RPL18	0	2.34e-86	3.92e-82	0.309317
GSTP1	0	1.18e-85	1.97e-81	0.52174
RPL13A	0	4.51e-85	7.55e-81	0.389719
RPL9	0	9.99e-84	1.67e-79	0.352174
RPS23	0	1.76e-82	2.94e-78	0.263076
RPL37	0	2.57e-82	4.31e-78	0.331049
RPSA	0	6.3e-76	1.06e-71	0.387492
RPL15	0	1.38e-75	2.31e-71	0.323468
NFKBIA	0	4.63e-74	7.76e-70	0.588897
RPL10A	0	2.96e-72	4.96e-68	0.345541
MS4A6A	0	1.11e-71	1.86e-67	0.511482
RPS27A	0	1.59e-70	2.66e-66	0.251795
RPS3A	0	8.75e-70	1.46e-65	0.2608
RPS15	0	3.14e-69	5.25e-65	0.269546
RPS11	0	7.2e-69	1.21e-64	0.344068
RPL27	0	2.09e-68	3.5e-64	0.352598
PEA15	0	2.6e-68	4.35e-64	0.403628
RPL29	0	5.12e-68	8.57e-64	0.269312
UBA52	0	7.57e-66	1.27e-61	0.268874
RPL17	0	3.47e-63	5.81e-59	0.297432
VAMP8	0	3.13e-62	5.24e-58	0.394937
MARCKS	0	1.33e-61	2.23e-57	0.489498
RPS6	0	1.73e-61	2.89e-57	0.286511
RPL7	0	3.37e-61	5.64e-57	0.341805
RPL35A	0	7.59e-61	1.27e-56	0.284154
SERF2	0	2.6e-58	4.35e-54	0.276173
KLF10	0	3.27e-58	5.47e-54	0.40187
RPL6	0	5.74e-57	9.62e-53	0.260249
NME2	0	5.35e-53	8.97e-49	0.342865
ALDH2	0	6.1e-53	1.02e-48	0.331182
LGALS2	0	9.87e-52	1.65e-47	0.333642
RPL23A	0	2.77e-51	4.64e-47	0.283494
AP2S1	0	4.69e-51	7.86e-47	0.339298
RPS4X	0	9.09e-51	1.52e-46	0.253355
RPL27A	0	5.47e-49	9.17e-45	0.305569
AP1S2	0	1.06e-48	1.78e-44	0.392168
NPC2	0	1.85e-48	3.1e-44	0.306127
RPS5	0	8.09e-47	1.35e-42	0.27188
PID1	0	1.76e-46	2.95e-42	0.322112
HLA-DMA	0	1.26e-45	2.11e-41	0.428995
RPL3	0	2.18e-45	3.65e-41	0.255912
RPL36	0	3.25e-45	5.45e-41	0.267551
CD63	0	9.8e-45	1.64e-40	0.380514
FCGRT	0	1.62e-44	2.71e-40	0.334312
RPL22	0	1.41e-41	2.37e-37	0.256433
RPL35	0	1.79e-41	3e-37	0.262415
TSPO	0	3.48e-41	5.82e-37	0.27642
APOBEC3A	0	3.55e-41	5.94e-37	0.53778
HLA-DPB1	0	9.41e-39	1.58e-34	0.420675
LY86	0	1.71e-38	2.86e-34	0.296751
GRN	0	2.29e-38	3.83e-34	0.29918
FBP1	0	2.92e-38	4.89e-34	0.322266
EEF1G	0	1.26e-37	2.1e-33	0.275387
CRTAP	0	2.99e-36	5.01e-32	0.281258
LITAF	0	4.71e-36	7.9e-32	0.272205
HLA-DRA	0	8.05e-36	1.35e-31	0.368103
BHLHE40	0	6.99e-34	1.17e-29	0.267056
RPS21	0	1.09e-33	1.83e-29	0.253366
AC253572.2	0	6.47e-32	1.08e-27	0.371444
RPS20	0	9.58e-32	1.6e-27	0.263494
ZNF385A	0	1.87e-31	3.13e-27	0.258989
CSTA	0	4.01e-31	6.71e-27	0.265277
EEF1B2	0	4.18e-31	7.01e-27	0.260831
TNFAIP3	0	9.29e-31	1.56e-26	0.283042
NCF1	0	1.41e-30	2.36e-26	0.344423
CTSH	0	3.21e-30	5.37e-26	0.286442
TNFAIP2	0	1.67e-29	2.79e-25	0.280051
SNHG29	0	3.68e-29	6.17e-25	0.272044
CHCHD10	0	9.59e-29	1.61e-24	0.279657
HLA-DQB1	0	2.48e-28	4.16e-24	0.339446
IER3	0	2.57e-28	4.3e-24	0.285595
CTSB	0	2.78e-28	4.66e-24	0.269881
CCL3	0	1.41e-26	2.36e-22	0.406694
FOSB	0	5.23e-26	8.77e-22	0.250325
AC020916.1	0	1.48e-24	2.48e-20	0.253959
CPVL	0	5.96e-23	9.98e-19	0.296225
DUSP2	0	1.24e-21	2.08e-17	0.316008
ZFP36L2	0	8.89e-21	1.49e-16	0.263689
HLA-DRB1	0	1.41e-20	2.35e-16	0.271698
ZFP36L1	0	1.93e-19	3.23e-15	0.303874
SGK1	0	3.35e-19	5.61e-15	0.301239
HLA-DQA1	0	1.19e-17	2e-13	0.29718
IL1B	0	1.15e-15	1.93e-11	0.502403
IFITM2	1	2.34e-251	3.91e-247	0.918157
IFITM1	1	3.86e-208	6.47e-204	1.33833
IFITM3	1	9.34e-199	1.56e-194	0.868117
CDKN1C	1	2.87e-183	4.81e-179	1.17665
B2M	1	2.87e-171	4.81e-167	0.471309
FCER1G	1	3.41e-128	5.71e-124	0.47435
FCGR3A	1	1.54e-104	2.58e-100	0.542751
LST1	1	2.08e-84	3.48e-80	0.397025
MS4A7	1	1.43e-83	2.4e-79	0.552245
HLA-B	1	4.76e-81	7.98e-77	0.298239
WARS	1	1.61e-72	2.69e-68	0.671306
S100A11	1	9.89e-68	1.66e-63	0.30937
HLA-E	1	4.92e-66	8.25e-62	0.351328
ACTB	1	2.5e-62	4.2e-58	0.265589
PSMB9	1	3.03e-61	5.08e-57	0.428738
DRAP1	1	2.74e-56	4.58e-52	0.385567
MT-CO2	1	6.2e-55	1.04e-50	0.340457
AIF1	1	1.08e-49	1.8e-45	0.25726
TNFSF10	1	1.89e-49	3.17e-45	0.57651
GBP5	1	9.04e-48	1.51e-43	0.618755
CTSC	1	9.11e-48	1.53e-43	0.427246
ARHGDIB	1	2.76e-46	4.63e-42	0.310179
HLA-C	1	1.54e-43	2.58e-39	0.28047
PTPRC	1	1.8e-43	3.02e-39	0.296523
CTSL	1	3.21e-42	5.37e-38	0.374423
PGK1	1	1.03e-39	1.72e-35	0.346807
RHOC	1	1.48e-39	2.49e-35	0.401546
SLC31A2	1	1.87e-37	3.13e-33	0.402505
GBP2	1	2.03e-37	3.4e-33	0.400125
HMOX1	1	1.32e-35	2.21e-31	0.365025
MT-CYB	1	2.76e-34	4.63e-30	0.311174
PTGES3	1	4.59e-34	7.69e-30	0.333829
PPDPF	1	1.97e-33	3.29e-29	0.300537
GBP4	1	3.67e-33	6.15e-29	0.393057
LY6E	1	1.58e-31	2.65e-27	0.338242
MALAT1	1	1.93e-31	3.23e-27	0.257175
PILRA	1	3.76e-31	6.3e-27	0.28679
CNIH4	1	5.77e-31	9.66e-27	0.303559
SYNGR2	1	7.16e-31	1.2e-26	0.301592
HES4	1	1.1e-30	1.84e-26	0.303517
EVL	1	1.27e-30	2.13e-26	0.307168
CUX1	1	2.34e-30	3.92e-26	0.331559
GNG2	1	2.98e-30	4.99e-26	0.29563
RPS4Y1	1	3.91e-30	6.54e-26	0.332096
P2RX1	1	6.95e-30	1.16e-25	0.282997
C3AR1	1	8.6e-30	1.44e-25	0.297998
OAS1	1	1.38e-29	2.31e-25	0.307299
CYTIP	1	1.77e-29	2.97e-25	0.30358
MYL12A	1	1.94e-29	3.26e-25	0.265634
CD47	1	9.4e-29	1.57e-24	0.25881
PTPN6	1	1.46e-28	2.44e-24	0.286809
C5AR1	1	2.08e-28	3.48e-24	0.347052
IFIT3	1	9.96e-27	1.67e-22	0.326969
BCL2A1	1	1.01e-26	1.7e-22	0.312532
SPN	1	1.12e-26	1.87e-22	0.272164
PPM1N	1	1.73e-25	2.9e-21	0.253863
SLC44A2	1	4e-25	6.7e-21	0.25381
UBE2L6	1	4.49e-25	7.52e-21	0.296971
SMIM25	1	1.7e-24	2.85e-20	0.254983
PECAM1	1	3.42e-24	5.73e-20	0.275549
H2AFZ	1	5.62e-24	9.41e-20	0.254741
CX3CR1	1	8.75e-24	1.47e-19	0.307188
MT-ATP8	1	9.34e-24	1.56e-19	0.303468
CLEC2B	1	6.18e-23	1.03e-18	0.263993
GBP1	1	7.11e-22	1.19e-17	0.383195
SOD1	1	1.01e-20	1.69e-16	0.264402
LTB	1	6.08e-20	1.02e-15	0.258566
MS4A4A	1	1.85e-19	3.1e-15	0.257392
TUBA1B	1	4.57e-19	7.65e-15	0.282112
ISG15	1	3.25e-15	5.44e-11	0.266116
MT2A	1	3.69e-13	6.18e-09	0.255703
MALAT1	2	6.36e-240	1.07e-235	0.928399
VMO1	2	3.79e-108	6.34e-104	1.12176
FCGR3A	2	1.56e-88	2.62e-84	0.544691
PTPRC	2	5.34e-85	8.94e-81	0.464021
PECAM1	2	4.36e-73	7.31e-69	0.566825
MTSS1	2	2.23e-66	3.74e-62	0.52507
MS4A7	2	2.88e-63	4.82e-59	0.480673
MT-CYB	2	1.48e-58	2.48e-54	0.393258
SMIM25	2	2.47e-56	4.14e-52	0.48405
LYN	2	3.5e-54	5.87e-50	0.391998
HLA-E	2	5.49e-54	9.19e-50	0.333915
MT-CO1	2	4.91e-52	8.22e-48	0.285489
SERPINA1	2	7.3e-52	1.22e-47	0.331588
SIGLEC10	2	3.1e-50	5.19e-46	0.468013
LST1	2	2.41e-49	4.03e-45	0.320911
CKB	2	4.24e-49	7.11e-45	0.418803
RSRP1	2	1.45e-45	2.43e-41	0.44154
CUX1	2	3.46e-44	5.8e-40	0.416778
CDKN1C	2	1.1e-43	1.84e-39	0.366276
ARL6IP5	2	4.19e-43	7.01e-39	0.400542
DDX5	2	1.66e-40	2.79e-36	0.336287
NAP1L1	2	3.16e-40	5.3e-36	0.365037
LRRC25	2	5.57e-40	9.32e-36	0.361816
SARAF	2	1.62e-39	2.72e-35	0.361959
LYST	2	3.77e-38	6.32e-34	0.378148
CYTIP	2	5.14e-38	8.61e-34	0.360832
SELPLG	2	5.19e-38	8.7e-34	0.353237
CXCL16	2	5.33e-35	8.94e-31	0.37642
MT-CO2	2	6.95e-35	1.16e-30	0.254603
HES4	2	6.13e-32	1.03e-27	0.369122
PTPN6	2	3.75e-30	6.28e-26	0.31252
PPM1N	2	6.93e-30	1.16e-25	0.296223
CMTM6	2	9.35e-30	1.57e-25	0.307877
WSB1	2	1.73e-29	2.9e-25	0.338278
AC064805.1	2	3.12e-28	5.23e-24	0.309593
TCF7L2	2	3.89e-28	6.52e-24	0.331065
MBD2	2	5.01e-28	8.4e-24	0.30202
CHST2	2	6.07e-28	1.02e-23	0.263864
CTSC	2	8.41e-28	1.41e-23	0.311359
TSC22D3	2	2.03e-27	3.41e-23	0.360143
PILRA	2	8.13e-27	1.36e-22	0.287853
RABGAP1L	2	9.38e-27	1.57e-22	0.354558
CD55	2	8.11e-26	1.36e-21	0.326285
ASAH1	2	1.04e-25	1.73e-21	0.298425
BID	2	1.97e-25	3.31e-21	0.298099
HCAR3	2	3.24e-25	5.43e-21	0.253914
ADGRE2	2	3.85e-25	6.45e-21	0.311026
RHOC	2	4.37e-25	7.32e-21	0.331404
FAM110A	2	4.4e-25	7.38e-21	0.330108
RNF144B	2	4.42e-25	7.4e-21	0.377753
GNG2	2	5.26e-25	8.81e-21	0.309727
PPDPF	2	9.7e-25	1.63e-20	0.285483
SLC44A2	2	1.56e-24	2.61e-20	0.284468
VMP1	2	1.08e-23	1.81e-19	0.277296
ICAM4	2	1.34e-23	2.24e-19	0.253957
ATP2B1	2	1.69e-23	2.83e-19	0.286721
CFD	2	1.79e-23	3e-19	0.265354
PAPSS2	2	3.28e-23	5.49e-19	0.307642
UNC119	2	3.77e-23	6.32e-19	0.270319
MT-ATP8	2	1.26e-22	2.12e-18	0.274639
SSH2	2	4.26e-22	7.13e-18	0.283854
CCNI	2	2.85e-21	4.77e-17	0.257208
SPN	2	6.89e-21	1.15e-16	0.286716
DUSP5	2	8.21e-21	1.38e-16	0.258349
INSIG1	2	1.41e-20	2.36e-16	0.28237
IDS	2	1.42e-20	2.38e-16	0.26664
CDC42EP3	2	1.81e-19	3.03e-15	0.250804
TESC	2	2.95e-19	4.95e-15	0.275512
CRIP1	2	3.19e-19	5.34e-15	0.347573
WASHC4	2	9.99e-19	1.67e-14	0.254151
MT-ND6	2	1.59e-18	2.67e-14	0.323446
CX3CR1	2	1.15e-17	1.93e-13	0.305081
RRP12	2	4.34e-17	7.28e-13	0.25869
LTB	2	1.85e-16	3.1e-12	0.266805
HMOX1	2	7.1e-16	1.19e-11	0.282148
C5AR1	2	1.25e-15	2.09e-11	0.255143
SRSF7	2	1.4e-14	2.35e-10	0.253485
JUN	2	3.48e-05	0.582737	0.262405
S100A12	3	1.61e-287	2.7e-283	2.01341
S100A8	3	6.78e-211	1.14e-206	3.31365
VCAN	3	1.41e-185	2.36e-181	1.7468
S100A9	3	7.25e-185	1.21e-180	3.19016
CD14	3	3.01e-167	5.05e-163	1.44262
LYZ	3	6.86e-138	1.15e-133	1.68145
LGALS2	3	2.6e-120	4.36e-116	1.07875
CD99	3	3.42e-105	5.73e-101	0.88231
NCF1	3	3.19e-103	5.35e-99	1.1911
MS4A6A	3	9.99e-100	1.67e-95	0.988956
AC020656.1	3	2.23e-99	3.74e-95	0.982963
SLC2A3	3	2.66e-89	4.46e-85	0.822144
CSF3R	3	4.62e-87	7.75e-83	0.828833
CLEC4E	3	2.1e-85	3.53e-81	0.402403
NAIP	3	1.92e-74	3.21e-70	0.673568
CEBPD	3	1.53e-73	2.57e-69	0.886332
MNDA	3	2.37e-68	3.97e-64	0.771466
SOCS3	3	7.23e-63	1.21e-58	0.705268
AC020916.1	3	1.74e-59	2.91e-55	0.793535
GRN	3	7.81e-59	1.31e-54	0.688251
CD36	3	2.75e-54	4.61e-50	0.659941
NFKBIA	3	1.78e-53	2.98e-49	0.7347
CAPG	3	6.3e-52	1.05e-47	0.57271
NEAT1	3	3.71e-50	6.21e-46	0.585732
FOSB	3	8.41e-47	1.41e-42	0.708899
FCN1	3	1.15e-45	1.93e-41	0.586355
TSPO	3	9.81e-45	1.64e-40	0.55383
TNFAIP2	3	6.51e-44	1.09e-39	0.546707
MCL1	3	8.45e-40	1.42e-35	0.600677
SGK1	3	9.92e-39	1.66e-34	0.552661
CXCL8	3	9.84e-37	1.65e-32	0.978885
RGS2	3	1.62e-36	2.71e-32	0.656378
IER2	3	2.09e-35	3.51e-31	0.589686
SIRPA	3	2.83e-34	4.74e-30	0.29003
IER3	3	7.97e-34	1.34e-29	0.487372
ASGR1	3	1.56e-33	2.61e-29	0.440233
FPR1	3	1.14e-32	1.91e-28	0.47866
FCGR1A	3	2.6e-31	4.35e-27	0.501842
GSTP1	3	3.22e-31	5.39e-27	0.456488
EGR1	3	3.35e-31	5.61e-27	0.673211
KLF6	3	5.69e-30	9.53e-26	0.41612
CTSD	3	3.68e-29	6.16e-25	0.466994
GABARAP	3	4.55e-29	7.62e-25	0.297984
PTPRE	3	3.85e-28	6.46e-24	0.487142
ITGAM	3	7.82e-28	1.31e-23	0.348272
TNFAIP3	3	2.33e-27	3.91e-23	0.582905
ATP2B1-AS1	3	4.62e-27	7.73e-23	0.522225
CRTAP	3	1.31e-26	2.2e-22	0.39835
FOS	3	2.13e-26	3.58e-22	0.418757
PTAFR	3	6.92e-26	1.16e-21	0.292599
SERF2	3	7.36e-26	1.23e-21	0.269675
GAPDH	3	1.81e-25	3.04e-21	0.401569
TYMP	3	1.86e-25	3.11e-21	0.417456
CREB5	3	2.11e-25	3.54e-21	0.265322
ARHGAP26	3	3.4e-25	5.69e-21	0.412012
IL1B	3	2.86e-24	4.79e-20	0.466333
CCL3	3	6.53e-24	1.09e-19	0.357241
CSTA	3	1.18e-22	1.98e-18	0.447077
HIF1A	3	3.36e-22	5.62e-18	0.426354
BLVRB	3	8.5e-22	1.42e-17	0.415005
PSTPIP1	3	9.45e-22	1.58e-17	0.252201
TPM4	3	1.24e-21	2.07e-17	0.409929
BHLHE40	3	1.79e-21	3.01e-17	0.322334
APLP2	3	6.77e-21	1.13e-16	0.384023
MT-ND1	3	8.34e-21	1.4e-16	0.280839
PLBD1	3	3.27e-20	5.48e-16	0.445588
NAMPT	3	7.98e-20	1.34e-15	0.463989
RPLP1	3	1.62e-19	2.72e-15	0.263549
RNF213	3	2.57e-19	4.31e-15	0.429235
ZFP36L1	3	2.61e-19	4.37e-15	0.423974
YPEL3	3	3e-19	5.03e-15	0.367012
AHNAK	3	3.24e-19	5.43e-15	0.379369
TTC7A	3	3.43e-19	5.75e-15	0.322598
KCTD12	3	1.72e-18	2.87e-14	0.361157
MEGF9	3	2.05e-18	3.44e-14	0.354495
DUSP2	3	2.13e-18	3.57e-14	0.439643
NLRP3	3	2.57e-18	4.31e-14	0.257084
IRF2BP2	3	4.4e-18	7.38e-14	0.28528
GLIPR2	3	8.02e-18	1.34e-13	0.391408
HEBP2	3	1.02e-17	1.7e-13	0.278178
ZFP36L2	3	8.57e-17	1.44e-12	0.361002
PPP1R15A	3	7.64e-16	1.28e-11	0.319819
SLC38A2	3	1.19e-15	1.99e-11	0.313241
AHR	3	4.73e-15	7.92e-11	0.278573
LAP3	3	5.52e-15	9.25e-11	0.389131
TALDO1	3	1.18e-14	1.98e-10	0.319444
FYB1	3	1.42e-14	2.38e-10	0.298664
AC253572.2	3	6.91e-14	1.16e-09	0.430784
CCNL1	3	3.21e-13	5.38e-09	0.312431
TNFSF13B	3	4.39e-13	7.36e-09	0.328152
USP15	3	2.82e-12	4.73e-08	0.335181
PLP2	3	2.87e-12	4.82e-08	0.309721
METTL9	3	5.04e-12	8.45e-08	0.300996
PLEKHO1	3	5.41e-12	9.07e-08	0.316401
VAMP8	3	6.36e-12	1.06e-07	0.261038
PLD3	3	2.01e-11	3.37e-07	0.259645
JUN	3	2.91e-11	4.88e-07	0.279691
CTSB	3	4.45e-11	7.45e-07	0.286073
PARP14	3	7.81e-11	1.31e-06	0.322481
PKM	3	1.33e-10	2.23e-06	0.26292
FCGRT	3	1.75e-10	2.93e-06	0.253451
LRP1	3	3.34e-10	5.6e-06	0.287728
STAT1	3	4.05e-10	6.78e-06	0.296104
SMCHD1	3	4.73e-10	7.93e-06	0.26748
HLA-DMA	3	8e-10	1.34e-05	0.290347
KLF10	3	1.02e-09	1.71e-05	0.252695
POLR2L	3	1.62e-09	2.71e-05	0.275546
JAML	3	2.26e-09	3.79e-05	0.298802
GPCPD1	3	2.72e-09	4.55e-05	0.320355
GLUL	3	3.18e-09	5.32e-05	0.276153
IRF1	3	5.38e-09	9.02e-05	0.277202
BTG2	3	4.5e-08	0.000754505	0.299933
OGFRL1	3	6.8e-08	0.00113869	0.257447
AC245014.3	3	8.68e-08	0.00145446	0.325228
ETV6	3	7.07e-07	0.0118504	0.252042
PLAUR	3	8.88e-07	0.014881	0.322664
VAMP5	3	1.22e-06	0.0204582	0.300885
ATF3	3	1.9e-06	0.0317827	0.293424
HLA-DMB	3	4.67e-06	0.0781927	0.259577
IFI6	3	0.00444706	1	0.325769
C1QB	4	0	0	3.3238
C1QA	4	0	0	3.03381
C1QC	4	0	0	2.13154
HLA-DPA1	4	2.95e-41	4.94e-37	0.700061
CD74	4	1.49e-36	2.5e-32	0.520113
HLA-DPB1	4	1.12e-33	1.87e-29	0.679437
HLA-DRA	4	2.29e-33	3.83e-29	0.593923
HLA-DQA1	4	1.63e-31	2.74e-27	0.688862
HLA-DRB1	4	1.08e-29	1.81e-25	0.569617
HLA-DRB5	4	2.12e-29	3.55e-25	0.56959
MSR1	4	7.41e-24	1.24e-19	0.301456
SGPP1	4	7.15e-18	1.2e-13	0.271692
VAMP5	4	1.51e-16	2.54e-12	0.434577
HLA-DQB1	4	2.94e-15	4.93e-11	0.411657
WARS	4	9.94e-15	1.67e-10	0.46074
GBP1	4	2.91e-14	4.88e-10	0.429473
HLA-DQA2	4	4.11e-14	6.89e-10	0.350382
FMNL2	4	4.5e-14	7.54e-10	0.270952
TNFSF10	4	6.32e-13	1.06e-08	0.473587
CORO1B	4	7.58e-13	1.27e-08	0.302264
SLAMF7	4	1.46e-12	2.45e-08	0.290994
GPBAR1	4	1.47e-12	2.47e-08	0.316872
GBP5	4	7.29e-12	1.22e-07	0.468777
SCIMP	4	2.05e-11	3.44e-07	0.267217
EVL	4	2.18e-11	3.65e-07	0.263607
GBP4	4	4.03e-11	6.76e-07	0.34148
HLA-DMA	4	4.52e-11	7.58e-07	0.3694
HSPA8	4	6.19e-11	1.04e-06	0.317311
TUBA1B	4	1.28e-10	2.14e-06	0.322426
CTSL	4	2.3e-10	3.85e-06	0.26561
IFIT2	4	2.63e-10	4.4e-06	0.311176
IFITM3	4	1.63e-09	2.73e-05	0.339503
HSPB1	4	1.71e-09	2.86e-05	0.335852
SLC31A2	4	3.58e-09	6.01e-05	0.280457
IFITM1	4	4.46e-09	7.47e-05	0.549421
PLAC8	4	9.71e-09	0.000162587	0.262216
MT2A	4	3.11e-08	0.000521662	0.384985
CTSC	4	3.54e-08	0.000592635	0.289115
TMEM176B	4	3.81e-08	0.00063787	0.285403
IL10RA	4	1.97e-07	0.00329333	0.251189
CST3	4	2.47e-07	0.0041317	0.251487
LYPD2	5	0	0	3.15985
SERPINA1	5	4.49e-34	7.53e-30	0.465442
FCGR3A	5	1.08e-32	1.8e-28	0.55118
CKB	5	1.36e-29	2.29e-25	0.578372
MALAT1	5	4.65e-29	7.8e-25	0.536041
CDKN1C	5	4.21e-28	7.06e-24	0.681535
IGFBP6	5	1.18e-25	1.98e-21	0.409959
RHOC	5	3.57e-23	5.98e-19	0.60017
LST1	5	1.82e-21	3.05e-17	0.35009
PECAM1	5	3.26e-21	5.47e-17	0.545132
CUX1	5	3.52e-21	5.9e-17	0.494528
AC104809.2	5	1.96e-20	3.28e-16	0.313201
SMIM25	5	4.98e-20	8.34e-16	0.51879
SOD1	5	4.42e-18	7.41e-14	0.436065
NAP1L1	5	9.06e-18	1.52e-13	0.409452
LYN	5	4.19e-17	7.02e-13	0.395719
CSTB	5	4.98e-17	8.35e-13	0.439585
FCER1G	5	5.65e-17	9.47e-13	0.289789
MS4A7	5	2.89e-16	4.85e-12	0.430989
LINC02345	5	3.65e-16	6.11e-12	0.260526
PPM1N	5	7.76e-16	1.3e-11	0.352846
NEURL1	5	3.92e-15	6.56e-11	0.336418
HLA-E	5	1.23e-14	2.06e-10	0.283466
VMO1	5	1.82e-14	3.05e-10	0.41464
PTPRC	5	3.01e-14	5.04e-10	0.28493
SELPLG	5	3.11e-14	5.21e-10	0.385485
TCF7L2	5	3.24e-14	5.42e-10	0.370934
SPN	5	3.55e-14	5.94e-10	0.347117
INSIG1	5	6.41e-14	1.07e-09	0.441212
LRRC25	5	9.7e-14	1.62e-09	0.336238
PPDPF	5	1.02e-13	1.72e-09	0.359548
FAM110A	5	1.14e-13	1.91e-09	0.389645
SIGLEC10	5	5.5e-13	9.21e-09	0.358117
ANXA4	5	6.54e-13	1.1e-08	0.396501
ICAM4	5	7.31e-13	1.22e-08	0.324953
CFD	5	7.5e-13	1.26e-08	0.364568
UNC119	5	9.5e-13	1.59e-08	0.360439
CMTM6	5	9.92e-13	1.66e-08	0.385663
CX3CR1	5	1.04e-12	1.74e-08	0.464548
DRAP1	5	4.41e-12	7.4e-08	0.311725
CHST2	5	1.57e-11	2.63e-07	0.275958
ARL6IP5	5	2.47e-11	4.13e-07	0.366839
IFITM2	5	2.72e-11	4.56e-07	0.31008
WSB1	5	3.23e-11	5.41e-07	0.379777
SYTL1	5	4.04e-11	6.77e-07	0.29478
TESC	5	4.93e-11	8.27e-07	0.343431
MTSS1	5	6.65e-11	1.11e-06	0.354167
RAC2	5	7.36e-11	1.23e-06	0.337803
VASP	5	7.55e-11	1.26e-06	0.290088
CD79B	5	8.91e-11	1.49e-06	0.287497
PILRA	5	9.04e-11	1.51e-06	0.311559
HMOX1	5	9.42e-11	1.58e-06	0.489166
STXBP2	5	1.7e-10	2.84e-06	0.334646
VSIR	5	2.31e-10	3.87e-06	0.31067
PLD4	5	2.42e-10	4.06e-06	0.274581
MTPN	5	2.52e-10	4.22e-06	0.309837
CSF1R	5	2.81e-10	4.71e-06	0.31292
CYTIP	5	3.12e-10	5.23e-06	0.311273
LYST	5	7.67e-10	1.29e-05	0.295601
WDR11	5	1.01e-09	1.7e-05	0.264764
HES4	5	1.46e-09	2.44e-05	0.312054
AC064805.1	5	1.87e-09	3.13e-05	0.274955
P2RX1	5	2.21e-09	3.7e-05	0.257869
PTPN6	5	3.06e-09	5.12e-05	0.27356
PGK1	5	3.09e-09	5.17e-05	0.276953
SIRPB1	5	3.12e-09	5.22e-05	0.251125
MGST3	5	3.66e-09	6.13e-05	0.260101
CIRBP	5	3.77e-09	6.32e-05	0.282543
OAS1	5	3.95e-09	6.62e-05	0.315704
ARHGDIB	5	6.33e-09	0.000106106	0.269329
PAPSS2	5	6.6e-09	0.000110486	0.259616
DDX5	5	6.86e-09	0.000114905	0.263538
LFNG	5	1.43e-08	0.000238791	0.261277
BID	5	1.43e-08	0.00023953	0.28234
CTSC	5	1.56e-08	0.00026105	0.333521
DUSP5	5	2.07e-08	0.000346599	0.307645
SLC44A2	5	2.26e-08	0.000379095	0.260115
POLD4	5	2.72e-08	0.000455835	0.28608
SARAF	5	3.44e-08	0.000576765	0.272096
KLF2	5	4.25e-08	0.000711302	0.258097
SYNGR2	5	5.33e-08	0.000892827	0.27235
GNG2	5	6.21e-08	0.00104077	0.284399
LILRB1	5	1.12e-07	0.00186991	0.254221
RTN4	5	1.51e-07	0.00252496	0.254388
CTSL	5	4.95e-07	0.00829376	0.277184
ICAM3	5	5.62e-07	0.00941309	0.275197
RRAS	5	3.15e-06	0.0528049	0.261383
CCM2	5	3.43e-06	0.0575149	0.254068
CRIP1	5	5.12e-06	0.0857458	0.279479
TSC22D3	5	7.72e-06	0.129283	0.255016
LY6E	5	1.29e-05	0.21691	0.259654
